# Supplementary material for: Prenatal PM2.5 exposure impairs spatial learning and memory in male mice offspring: from transcriptional regulation to neuronal morphogenesis
Source: Part Fibre Toxicol. 2023 Apr 20;20:13. doi: 10.1186/s12989-023-00520-2 (PMC10116824; doi:10.1186/s12989-023-00520-2)
Supplement: Supplementary file 1 — Excel table S1. Full list of neurodevelopment-related GO terms of biological process based on cortical DEGs in male offspring on PNDs 1, 7 and 21 following prenatal PM2.5 exposure. Excel table S2. Full list of GO terms of biological process enriched by neuronal development-associated DEGs on PNDs 1, 7 and 21 in male offspring following prenatal PM2.5 exposure. [file 12989_2023_520_MOESM1_ESM.xls]

## Sheet: Excel table S1
Excel table S1. Full list of neurodevelopment-related GO terms of biological process based on cortical DEGs in male offspring on PNDs 1, 7 and 21 following prenatal PM2.5 exposure.
Posnatal period	Category	Term	The number of genes involved in the term	% (involved genes/total genes)	p-value	Genes involved in the term
PND1	Biological Process	GO:0007399~nervous system development	48	11.6505	0.00775149	FOXA1, BARHL1, BARHL2, CITED1, CDNF, SEMA3A, C5AR1, CRX, ADM, AK4, IKZF1, CLDN1, HAPLN1, SLC6A3, DMBX1, GABRR2, LRRTM4, XLR4B, PRX, ABL1, CCL2, TMED2, EFHD1, TSPAN2, PITX2, EOMES, TFAP2B, GHSR, NKX6-2, PRMT1, IL1R1, EN1, ISLR2, SOX12, WNT16, CBFA2T2, DYNLL2, PAX2, POU4F2, C1QL1, VANGL2, PAX7, TAL1, B3GNT5, S100A8, VSX2, FOXA2, GAS7
	Biological Process	GO:0021915~neural tube development	8	1.94175	0.0214384	FOXA1, VANGL2, PAX7, EN1, TMED2, ADM, PAX2, FOXA2
	Biological Process	GO:0022008~neurogenesis	35	8.49515	0.0235829	FOXA1, BARHL1, BARHL2, CDNF, SEMA3A, CRX, ADM, IKZF1, GABRR2, XLR4B, PRX, ABL1, CCL2, EFHD1, TSPAN2, PITX2, EOMES, NKX6-2, PRMT1, IL1R1, EN1, ISLR2, WNT16, CBFA2T2, DYNLL2, PAX2, POU4F2, C1QL1, VANGL2, PAX7, TAL1, S100A8, VSX2, FOXA2, GAS7
	Biological Process	GO:0021532~neural tube patterning	4	0.970874	0.0296224	FOXA1, PAX7, EN1, FOXA2
	Biological Process	GO:0030182~neuron differentiation	30	7.28155	0.0305744	FOXA1, BARHL2, CDNF, SEMA3A, CRX, ADM, IKZF1, GABRR2, XLR4B, ABL1, EFHD1, TSPAN2, PITX2, EOMES, NKX6-2, PRMT1, EN1, ISLR2, WNT16, CBFA2T2, DYNLL2, PAX2, POU4F2, C1QL1, VANGL2, PAX7, TAL1, VSX2, FOXA2, GAS7
	Biological Process	GO:0007417~central nervous system development	22	5.33981	0.046953	EOMES, BARHL1, NKX6-2, CITED1, SEMA3A, C5AR1, EN1, AK4, IKZF1, SOX12, PAX2, SLC6A3, HAPLN1, DMBX1, TAL1, PAX7, B3GNT5, ABL1, TSPAN2, PITX2, S100A8, FOXA2
PND7	Biological Process	GO:0021536~diencephalon development	15	3.10559	7.41895e-10	FOXB1, TCF7L2, NRP2, LEF1, POU4F1, ETS1, SLC6A4, NR4A2, SHH, GBX2, CDH1, ALDH1A2, SIX3, DRD2, PITX2
	Biological Process	GO:0022008~neurogenesis	60	12.4224	1.37502e-06	CPNE9, DGKG, NRP2, PCSK9, SLC6A4, SHH, CCKAR, EFEMP1, CDH1, TNN, CHL1, XLR4B, SIX3, PITX2, NEFH, TMC1, ANXA1, PRKCH, OLIG3, SPHK1, DNMT3A, SOX14, DIO3, NGF, POU3F4, MYCL, ALDH1A2, UBE2V2, RARB, MAPKAPK5, TLR4, GAS7, CHODL, MYRF, AMIGO1, LEF1, SHOX2, TULP1, PRDM12, GBX2, SH3TC2, SPP1, SLIT3, TSPAN2, DRD2, WNT3, BEND6, FOXB1, TCF7L2, ZFHX3, IRX5, NR2F2, POU4F1, TSHR, NR4A2, FA2H, LIN28A, OGN, FMOD,…
	Biological Process	GO:0007399~nervous system development	75	15.528	1.82504e-06	CPNE9, DGKG, NRP2, SCT, KIF14, PCSK9, ETS1, SLC6A4, SHH, CCKAR, EFEMP1, CDH1, TNN, CHL1, XLR4B, ZIC1, SIX3, PITX2, NEFH, TMC1, ANXA1, PRKCH, APAF1, OLIG3, SPHK1, DNMT3A, SOX14, DIO3, SYPL2, FOS, NGF, POU3F4, ALDH1A3, MYCL, ALDH1A2, ARMC4, UBE2V2, RARB, MAPKAPK5, TLR4, GAS7, CHODL, MYRF, MAPKAP1, AMIGO1, LEF1, SHOX2, SLC1A2, TULP1, PRDM12, GBX2, SH3TC2, SPP1, SLIT3, TSPAN2, SLC17A8, DRD2, RXRG, WN…
	Biological Process	GO:0030900~forebrain development	24	4.96894	4.95566e-06	FOXB1, TCF7L2, NRP2, APAF1, SCT, LEF1, KIF14, SLC1A2, NR2F2, POU4F1, ETS1, SLC6A4, POU3F4, NR4A2, ALDH1A3, SHH, CCKAR, GBX2, CDH1, ALDH1A2, SIX3, RARB, DRD2, PITX2
	Biological Process	GO:0007420~brain development	34	7.03934	6.85727e-06	NRP2, SCT, MAPKAP1, LEF1, SLC1A2, KIF14, ETS1, SLC6A4, SHH, CCKAR, GBX2, CDH1, ZIC1, SIX3, TSPAN2, SLC17A8, DRD2, PITX2, NEFH, WNT3, FOXB1, TCF7L2, ZFHX3, APAF1, SPHK1, SYPL2, NR2F2, POU4F1, POU3F4, NR4A2, ALDH1A3, ALDH1A2, ARMC4, RARB
	Biological Process	GO:0030182~neuron differentiation	50	10.352	1.77085e-05	CPNE9, DGKG, NRP2, PCSK9, SLC6A4, SHH, CCKAR, EFEMP1, CDH1, TNN, CHL1, XLR4B, SIX3, PITX2, NEFH, TMC1, OLIG3, SPHK1, DNMT3A, DIO3, NGF, POU3F4, MYCL, ALDH1A2, UBE2V2, RARB, MAPKAPK5, GAS7, CHODL, AMIGO1, LEF1, SHOX2, TULP1, PRDM12, GBX2, SPP1, SLIT3, TSPAN2, DRD2, WNT3, BEND6, FOXB1, IRX5, POU4F1, TSHR, NR4A2, LIN28A, OGN, FMOD, VSX2
	Biological Process	GO:0007417~central nervous system development	38	7.86749	4.83151e-05	NRP2, MYRF, SCT, MAPKAP1, LEF1, SLC1A2, KIF14, ETS1, SLC6A4, SHH, CCKAR, GBX2, CDH1, ZIC1, SIX3, TSPAN2, SLC17A8, DRD2, PITX2, NEFH, WNT3, FOXB1, TCF7L2, ZFHX3, APAF1, OLIG3, SPHK1, SYPL2, NR2F2, POU4F1, POU3F4, NR4A2, ALDH1A3, FA2H, ALDH1A2, ARMC4, RARB, TLR4
	Biological Process	GO:0021983~pituitary gland development	7	1.44928	0.000202953	TCF7L2, CDH1, ALDH1A2, SIX3, DRD2, PITX2, ETS1
	Biological Process	GO:0021854~hypothalamus development	5	1.0352	0.00120905	FOXB1, NRP2, LEF1, PITX2, ETS1
	Biological Process	GO:0061564~axon development	19	3.93375	0.00302468	FOXB1, NRP2, AMIGO1, SHOX2, NGF, NR4A2, SHH, CCKAR, GBX2, CHL1, TNN, OGN, SPP1, SLIT3, TSPAN2, DRD2, FMOD, NEFH, WNT3
	Biological Process	GO:0051960~regulation of nervous system development	31	6.41822	0.00319415	CHODL, CPNE9, MYRF, AMIGO1, SHOX2, KIF14, SLC6A4, SHH, EFEMP1, CDH1, XLR4B, SIX3, SPP1, SLIT3, DRD2, RXRG, WNT3, BEND6, TCF7L2, ZFHX3, PRKCH, SPHK1, SOX14, NGF, POU4F1, MYCL, LIN28A, UBE2V2, RARB, MAPKAPK5, CBLN2
	Biological Process	GO:0021855~hypothalamus cell migration	3	0.621118	0.00350935	FOXB1, NRP2, PITX2
	Biological Process	GO:0048666~neuron development	35	7.24638	0.00355579	CPNE9, DGKG, NRP2, AMIGO1, SHOX2, TULP1, PRDM12, SHH, CCKAR, EFEMP1, GBX2, CDH1, CHL1, TNN, XLR4B, SPP1, SLIT3, TSPAN2, DRD2, NEFH, WNT3, TMC1, FOXB1, IRX5, SPHK1, DIO3, NGF, POU4F1, TSHR, NR4A2, OGN, UBE2V2, MAPKAPK5, FMOD, GAS7
	Biological Process	GO:0014032~neural crest cell development	7	1.44928	0.00378243	FOXC2, SHH, NRP2, GBX2, ALDH1A2, LEF1, PITX2
	Biological Process	GO:0021794~thalamus development	4	0.828157	0.0038616	FOXB1, SHH, GBX2, SLC6A4
	Biological Process	GO:0031175~neuron projection development	30	6.21118	0.00589778	CPNE9, NRP2, AMIGO1, SHOX2, TULP1, PRDM12, SHH, CCKAR, EFEMP1, GBX2, CDH1, CHL1, TNN, XLR4B, SPP1, SLIT3, TSPAN2, DRD2, NEFH, WNT3, FOXB1, SPHK1, NGF, POU4F1, NR4A2, OGN, UBE2V2, MAPKAPK5, FMOD, GAS7
	Biological Process	GO:0007611~learning or memory	13	2.69151	0.00611367	FOXB1, ATP8A1, SCT, IGF2, FOS, TACR1, NGF, PTGS2, SLC6A4, CALB1, PPP1R1B, CHST10, DRD2
	Biological Process	GO:0048812~neuron projection morphogenesis	21	4.34783	0.00691215	CPNE9, FOXB1, NRP2, AMIGO1, SHOX2, NGF, NR4A2, SHH, CCKAR, GBX2, CHL1, TNN, XLR4B, OGN, SPP1, SLIT3, DRD2, FMOD, NEFH, WNT3, GAS7
	Biological Process	GO:0021782~glial cell development	7	1.44928	0.00799346	TCF7L2, FA2H, SHH, MYRF, SH3TC2, TSPAN2, TLR4
	Biological Process	GO:0031641~regulation of myelination	5	1.0352	0.00829663	TCF7L2, MYRF, KIF14, RARB, RXRG
	Biological Process	GO:0050767~regulation of neurogenesis	27	5.59006	0.00868879	CHODL, CPNE9, AMIGO1, SHOX2, SLC6A4, SHH, EFEMP1, CDH1, XLR4B, SIX3, SPP1, SLIT3, DRD2, WNT3, BEND6, TCF7L2, ZFHX3, PRKCH, SPHK1, SOX14, NGF, POU4F1, MYCL, LIN28A, UBE2V2, RARB, MAPKAPK5
	Biological Process	GO:0060323~head morphogenesis	5	1.0352	0.0113985	TCF7L2, CRISPLD1, LEF1, CDK2AP1, WNT3
	Biological Process	GO:0048667~cell morphogenesis involved in neuron differentiation	19	3.93375	0.0136676	FOXB1, NRP2, AMIGO1, SHOX2, NGF, NR4A2, SHH, CCKAR, GBX2, CHL1, TNN, XLR4B, OGN, SPP1, SLIT3, DRD2, FMOD, NEFH, WNT3
	Biological Process	GO:0043524~negative regulation of neuron apoptotic process	9	1.86335	0.0146716	NR4A2, FOXB1, CHL1, SCT, KIF14, UBE2V2, XIAP, NGF, POU4F1
	Biological Process	GO:0021953~central nervous system neuron differentiation	10	2.07039	0.0194024	NR4A2, SHH, NRP2, GBX2, OLIG3, LEF1, DRD2, POU4F1, WNT3, POU3F4
	Biological Process	GO:0001755~neural crest cell migration	5	1.0352	0.0234549	SHH, NRP2, GBX2, LEF1, PITX2
	Biological Process	GO:1901215~negative regulation of neuron death	10	2.07039	0.0241859	NR4A2, FOXB1, GPNMB, CHL1, SCT, KIF14, UBE2V2, XIAP, NGF, POU4F1
	Biological Process	GO:0043217~myelin maintenance	3	0.621118	0.0247439	FA2H, MYRF, SH3TC2
	Biological Process	GO:0001764~neuron migration	8	1.65631	0.0254048	NR4A2, NRP2, CCKAR, OLIG3, CHL1, NR2F2, DRD2, PITX2
	Biological Process	GO:0007616~long-term memory	4	0.828157	0.0267784	CALB1, CHST10, TACR1, DRD2
	Biological Process	GO:0051402~neuron apoptotic process	11	2.27743	0.0276904	NR4A2, FOXB1, APAF1, CHL1, SCT, KIF14, UBE2V2, XIAP, PCSK9, NGF, POU4F1
	Biological Process	GO:0021537~telencephalon development	11	2.27743	0.0331633	FOXB1, ALDH1A3, SHH, NRP2, SCT, SIX3, LEF1, KIF14, SLC1A2, RARB, DRD2
	Biological Process	GO:0014003~oligodendrocyte development	4	0.828157	0.0357148	TCF7L2, FA2H, SHH, MYRF
	Biological Process	GO:0008306~associative learning	6	1.24224	0.0384571	FOXB1, SCT, PPP1R1B, TACR1, FOS, DRD2
	Biological Process	GO:0045664~regulation of neuron differentiation	21	4.34783	0.0390629	CHODL, CPNE9, ZFHX3, AMIGO1, SPHK1, SHOX2, NGF, SLC6A4, MYCL, SHH, LIN28A, EFEMP1, XLR4B, SIX3, SPP1, UBE2V2, RARB, MAPKAPK5, SLIT3, WNT3, BEND6
	Biological Process	GO:0032225~regulation of synaptic transmission, dopaminergic	3	0.621118	0.0410392	DRD2, PTGS2, SLC6A4
	Biological Process	GO:0021534~cell proliferation in hindbrain	3	0.621118	0.045598	SHH, GBX2, SLC6A4
	Biological Process	GO:0021879~forebrain neuron differentiation	5	1.0352	0.0470093	NRP2, GBX2, LEF1, DRD2, POU3F4
	Biological Process	GO:0043523~regulation of neuron apoptotic process	10	2.07039	0.0484507	NR4A2, FOXB1, CHL1, SCT, KIF14, UBE2V2, XIAP, PCSK9, NGF, POU4F1
PND21	Biological Process	GO:0021536~diencephalon development	12	1.66667	1.88177e-05	NR4A2, ADCYAP1, NRP2, RAX, HES1, HAP1, DRD2, GLI1, GATA2, POU4F1, ISL1, ETS1
	Biological Process	GO:0030900~forebrain development	26	3.61111	0.000175844	NRP2, WNT2B, DNAH5, SLC1A2, RAX, ASCL1, GLI1, GATA2, ETS1, CCKAR, HES1, DRD2, FEZF1, TFAP2C, TRP73, NR2F2, ISL1, POU4F1, GDF7, NR4A2, ALDH1A3, ADCYAP1, RARB, CNTN2, HAP1, LHX8
	Biological Process	GO:0007399~nervous system development	88	12.2222	0.000463787	BARHL2, NRP2, WNT2B, ITGAM, CITED1, RAX, FMN1, SPINT2, GLI1, CELSR1, ETS1, CLDN1, ARHGAP4, CCKAR, HTR7, SALL4, KIF13B, HYDIN, CNGA3, NOS1, CCR5, FEZF1, POSTN, TRP73, ETV1, ISL1, ALDH1A3, ADCYAP1, WDR81, ADORA2A, SFRP5, XLR3B, GPR161, RARB, HAP1, MAPT, S100A9, CD44, CRB1, CEBPB, SLC45A3, DNAH5, SHOX2, SLC1A2, AK4, ASCL1, GATA2, AK7, TTN, BLOC1S6, SH3TC2, CCL5, PENK, SPP1, HES1, SIX3OS1, DRD2, DRD3…
	Biological Process	GO:0022008~neurogenesis	66	9.16667	0.00126017	BARHL2, NRP2, WNT2B, ITGAM, FMN1, CELSR1, ARHGAP4, CCKAR, HTR7, KIF13B, CNGA3, NOS1, CCR5, FEZF1, POSTN, TRP73, ETV1, ISL1, ADCYAP1, WDR81, ADORA2A, XLR3B, RARB, HAP1, MAPT, S100A9, CD44, CRB1, CEBPB, SLC45A3, SHOX2, ASCL1, GATA2, BLOC1S6, SH3TC2, CCL5, PENK, SPP1, HES1, SIX3OS1, DRD2, DRD3, EIF4E, CORIN, RAP1GAP2, P2RY12, NTNG1, CDKN2B, TFAP2C, SKOR1, PLK5, KLHL1, NR2F2, POU4F1, ELL3, AGT, GDF7,…
	Biological Process	GO:0021983~pituitary gland development	7	0.972222	0.001306	ADCYAP1, HES1, DRD2, GLI1, GATA2, ISL1, ETS1
	Biological Process	GO:0001764~neuron migration	12	1.66667	0.00271187	NR4A2, BARHL2, NRP2, CCKAR, CNTN2, MAPT, NR2F2, DRD2, ASCL1, CELSR1, GATA2, FEZF1
	Biological Process	GO:0021879~forebrain neuron differentiation	8	1.11111	0.00314169	NRP2, TFAP2C, CNTN2, HES1, DRD2, ASCL1, GATA2, LHX8
	Biological Process	GO:0007417~central nervous system development	42	5.83333	0.00344927	NRP2, WNT2B, ITGAM, CITED1, DNAH5, SLC1A2, RAX, AK4, CELSR1, ASCL1, GLI1, GATA2, AK7, ETS1, TTN, CCKAR, HYDIN, HES1, DRD2, FEZF1, DRD3, TBX1, CCR1, TFAP2C, TRP73, KLHL1, FUZ, NR2F2, ISL1, POU4F1, AGT, GDF7, NR4A2, ALDH1A3, ADCYAP1, ADORA2A, VNN3, RARB, CNTN2, HAP1, S100A9, LHX8
	Biological Process	GO:0051960~regulation of nervous system development	40	5.55556	0.00437259	BARHL2, SLC45A3, SHOX2, CELSR1, ASCL1, GLI1, GATA2, ARHGAP4, HTR7, CCL5, SPP1, KIF13B, HES1, SIX3OS1, NOS1, CCR5, DRD2, FEZF1, DRD3, EIF4E, LRRC4B, RAP1GAP2, P2RY12, CDKN2B, PLK5, TRP73, ISL1, POU4F1, ELL3, GDF7, ADCYAP1, MEIS1, SFRP5, XLR3B, GPR161, VWC2, RARB, CNTN2, HAP1, MAPT
	Biological Process	GO:0021872~forebrain generation of neurons	8	1.11111	0.006095	NRP2, TFAP2C, CNTN2, HES1, DRD2, ASCL1, GATA2, LHX8
	Biological Process	GO:0007420~brain development	33	4.58333	0.00775309	NRP2, WNT2B, CITED1, DNAH5, SLC1A2, RAX, AK4, ASCL1, GLI1, GATA2, AK7, ETS1, TTN, CCKAR, HYDIN, HES1, DRD2, FEZF1, CCR1, TFAP2C, TRP73, KLHL1, NR2F2, ISL1, POU4F1, GDF7, NR4A2, ALDH1A3, ADCYAP1, RARB, CNTN2, HAP1, LHX8
	Biological Process	GO:0043523~regulation of neuron apoptotic process	15	2.08333	0.00794134	TFAP2B, CEBPB, GPX1, CITED1, FBXW7, TRP73, ASCL1, ISL1, POU4F1, ESR1, AGT, NR4A2, ADORA2A, PMAIP1, BCL2L1
	Biological Process	GO:0050767~regulation of neurogenesis	35	4.86111	0.0106105	BARHL2, SLC45A3, SHOX2, ASCL1, GATA2, ARHGAP4, HTR7, CCL5, SPP1, KIF13B, HES1, SIX3OS1, NOS1, CCR5, DRD2, FEZF1, DRD3, EIF4E, RAP1GAP2, P2RY12, CDKN2B, PLK5, TRP73, ISL1, POU4F1, ELL3, GDF7, ADCYAP1, MEIS1, XLR3B, VWC2, RARB, CNTN2, HAP1, MAPT
	Biological Process	GO:0030182~neuron differentiation	52	7.22222	0.0154823	BARHL2, NRP2, WNT2B, FMN1, ARHGAP4, CCKAR, HTR7, KIF13B, CNGA3, CCR5, FEZF1, POSTN, TRP73, ETV1, ISL1, ADCYAP1, ADORA2A, XLR3B, RARB, HAP1, MAPT, CD44, CRB1, CEBPB, SHOX2, ASCL1, GATA2, BLOC1S6, CCL5, SPP1, HES1, SIX3OS1, DRD2, EIF4E, CORIN, RAP1GAP2, NTNG1, TFAP2C, SKOR1, PLK5, KLHL1, POU4F1, GDF7, NR4A2, RPGRIP1, MEIS1, RAB13, VWC2, CNTN2, VSX1, LHX9, LHX8
	Biological Process	GO:1901214~regulation of neuron death	17	2.36111	0.0161473	TFAP2B, CEBPB, GPX1, CITED1, FBXW7, TRP73, ASCL1, ISL1, POU4F1, ESR1, AGT, NR4A2, ADORA2A, CCL5, PMAIP1, NOS1, BCL2L1
	Biological Process	GO:0048486~parasympathetic nervous system development	4	0.555556	0.0161995	TBX1, NRP2, HES1, ASCL1
	Biological Process	GO:0048666~neuron development	42	5.83333	0.0233837	CRB1, BARHL2, NRP2, SHOX2, FMN1, ASCL1, GATA2, ARHGAP4, BLOC1S6, CCKAR, HTR7, SPP1, KIF13B, HES1, CNGA3, CCR5, DRD2, FEZF1, RAP1GAP2, NTNG1, POSTN, SKOR1, PLK5, TRP73, KLHL1, ETV1, ISL1, POU4F1, GDF7, NR4A2, RPGRIP1, ADCYAP1, ADORA2A, XLR3B, RAB13, CNTN2, HAP1, MAPT, VSX1, CD44, LHX9, LHX8
	Biological Process	GO:0021953~central nervous system neuron differentiation	12	1.66667	0.0282918	NR4A2, NRP2, TFAP2C, CNTN2, HES1, DRD2, ASCL1, GATA2, POU4F1, ISL1, GDF7, LHX8
	Biological Process	GO:0021954~central nervous system neuron development	7	0.972222	0.0283908	NR4A2, NRP2, CNTN2, DRD2, ASCL1, GATA2, LHX8
	Biological Process	GO:0021854~hypothalamus development	4	0.555556	0.02958	NRP2, RAX, HAP1, ETS1
	Biological Process	GO:1901215~negative regulation of neuron death	12	1.66667	0.0356938	NR4A2, TFAP2B, CEBPB, CITED1, ADORA2A, CCL5, TRP73, POU4F1, ISL1, ESR1, AGT, BCL2L1
	Biological Process	GO:0048483~autonomic nervous system development	5	0.694444	0.036028	TBX1, TFAP2B, NRP2, HES1, ASCL1
	Biological Process	GO:0021782~glial cell development	7	0.972222	0.0378573	ITGAM, ADORA2A, SH3TC2, CNTN2, ASCL1, S100A9, AGT
	Biological Process	GO:0043524~negative regulation of neuron apoptotic process	10	1.38889	0.0381625	NR4A2, TFAP2B, CEBPB, CITED1, ADORA2A, TRP73, POU4F1, ISL1, AGT, BCL2L1
	Biological Process	GO:0099537~trans-synaptic signaling	24	3.33333	0.0395115	NPFFR1, HTR1D, NPY2R, LYPD1, STON2, DOC2B, SYTL5, CELSR1, HTR4, DOC2G, AGT, CRHR2, ADCYAP1, HTR7, VGF, ADORA2A, PENK, OTOF, CNTN2, MAPT, HAP1, NOS1, DRD2, DRD3
	Biological Process	GO:0099536~synaptic signaling	24	3.33333	0.0395115	NPFFR1, HTR1D, NPY2R, LYPD1, STON2, DOC2B, SYTL5, CELSR1, HTR4, DOC2G, AGT, CRHR2, ADCYAP1, HTR7, VGF, ADORA2A, PENK, OTOF, CNTN2, MAPT, HAP1, NOS1, DRD2, DRD3
	Biological Process	GO:0021892~cerebral cortex GABAergic interneuron differentiation	3	0.416667	0.0407608	CNTN2, DRD2, ASCL1
	Biological Process	GO:0014013~regulation of gliogenesis	8	1.11111	0.0475332	P2RY12, ADCYAP1, CDKN2B, SLC45A3, TRP73, CNTN2, HES1, DRD3

## Sheet: Excel table S2
Excel table S2. Full list of GO terms of biological process enriched by neuronal development-associated DEGs on PNDs 1, 7 and 21 in male offspring following prenatal PM2.5 exposure
Posnatal period	Category	Term	The number of genes involved in the term	% (involved genes/total genes)	FDR	Genes involved in the term
PND1	Biological Process	GO:0007399~nervous system development	48	100	3.69459e-39	FOXA1, BARHL1, BARHL2, CITED1, CDNF, SEMA3A, C5AR1, CRX, ADM, AK4, IKZF1, CLDN1, HAPLN1, SLC6A3, DMBX1, GABRR2, LRRTM4, XLR4B, PRX, ABL1, CCL2, TMED2, EFHD1, TSPAN2, PITX2, EOMES, TFAP2B, GHSR, NKX6-2, PRMT1, IL1R1, EN1, ISLR2, SOX12, WNT16, CBFA2T2, DYNLL2, PAX2, POU4F2, C1QL1, VANGL2, PAX7, TAL1, B3GNT5, S100A8, VSX2, FOXA2, GAS7
	Biological Process	GO:0022008~neurogenesis	35	72.9167	3.85338e-22	FOXA1, BARHL1, BARHL2, CDNF, SEMA3A, CRX, ADM, IKZF1, GABRR2, XLR4B, PRX, ABL1, CCL2, EFHD1, TSPAN2, PITX2, EOMES, NKX6-2, PRMT1, IL1R1, EN1, ISLR2, WNT16, CBFA2T2, DYNLL2, PAX2, POU4F2, C1QL1, VANGL2, PAX7, TAL1, S100A8, VSX2, FOXA2, GAS7
	Biological Process	GO:0030182~neuron differentiation	30	62.5	6.08188e-18	FOXA1, BARHL2, CDNF, SEMA3A, CRX, ADM, IKZF1, GABRR2, XLR4B, ABL1, EFHD1, TSPAN2, PITX2, EOMES, NKX6-2, PRMT1, EN1, ISLR2, WNT16, CBFA2T2, DYNLL2, PAX2, POU4F2, C1QL1, VANGL2, PAX7, TAL1, VSX2, FOXA2, GAS7
	Biological Process	GO:0048468~cell development	32	66.6667	2.81799e-14	FOXA1, BARHL2, CITED1, CDNF, SEMA3A, CRX, ADM, CLDN1, GABRR2, XLR4B, PRX, ABL1, EFHD1, TSPAN2, PITX2, EOMES, NKX6-2, PRMT1, IL1R1, EN1, ISLR2, WNT16, CBFA2T2, DYNLL2, PAX2, POU4F2, C1QL1, VANGL2, TAL1, S100A8, FOXA2, GAS7
	Biological Process	GO:0007417~central nervous system development	22	45.8333	3.9934e-12	EOMES, BARHL1, NKX6-2, CITED1, SEMA3A, C5AR1, EN1, AK4, IKZF1, SOX12, PAX2, SLC6A3, HAPLN1, DMBX1, TAL1, PAX7, B3GNT5, ABL1, TSPAN2, PITX2, S100A8, FOXA2
	Biological Process	GO:0048513~animal organ development	34	70.8333	6.01491e-11	FOXA1, BARHL1, CITED1, SEMA3A, C5AR1, CRX, ADM, AK4, IKZF1, CLDN1, SLC6A3, DMBX1, GABRR2, ABL1, CCL2, TMED2, TSPAN2, PITX2, EOMES, TFAP2B, GHSR, NKX6-2, PRMT1, EN1, SOX12, WNT16, PAX2, POU4F2, VANGL2, PAX7, TAL1, B3GNT5, VSX2, FOXA2
	Biological Process	GO:0007420~brain development	16	33.3333	1.21378e-07	EOMES, BARHL1, CITED1, SEMA3A, C5AR1, EN1, AK4, IKZF1, PAX2, SLC6A3, DMBX1, B3GNT5, ABL1, TSPAN2, PITX2, FOXA2
	Biological Process	GO:0048666~neuron development	18	37.5	2.72493e-07	BARHL2, PRMT1, CDNF, SEMA3A, EN1, ISLR2, ADM, CBFA2T2, DYNLL2, POU4F2, C1QL1, GABRR2, VANGL2, XLR4B, ABL1, EFHD1, TSPAN2, GAS7
	Biological Process	GO:0045165~cell fate commitment	11	22.9167	2.72493e-07	EOMES, FOXA1, BARHL2, NKX6-2, TAL1, PAX7, SOX12, WNT16, PAX2, FOXA2, VSX2
	Biological Process	GO:0051960~regulation of nervous system development	16	33.3333	1.54758e-06	FOXA1, EOMES, BARHL2, GHSR, NKX6-2, IL1R1, SEMA3A, CRX, ISLR2, CBFA2T2, PAX2, VANGL2, LRRTM4, XLR4B, ABL1, FOXA2
	Biological Process	GO:0003002~regionalization	11	22.9167	3.60185e-06	EOMES, FOXA1, NKX6-2, VANGL2, PAX7, SEMA3A, EN1, TMED2, PITX2, PAX2, FOXA2
	Biological Process	GO:0010604~positive regulation of macromolecule metabolic process	25	52.0833	4.0567e-06	FOXA1, BARHL1, BARHL2, CITED1, C5AR1, CRX, IKZF1, ABL1, CCL2, TMED2, PITX2, EOMES, TFAP2B, PRMT1, EN1, SOX12, WNT16, PAX2, POU4F2, VANGL2, PAX7, TAL1, S100A8, VSX2, FOXA2
	Biological Process	GO:0009887~organ morphogenesis	16	33.3333	5.76539e-06	FOXA1, TFAP2B, CITED1, SEMA3A, ADM, IKZF1, WNT16, PAX2, GABRR2, VANGL2, PAX7, ABL1, TMED2, PITX2, VSX2, FOXA2
	Biological Process	GO:0010557~positive regulation of macromolecule biosynthetic process	19	39.5833	6.26557e-06	FOXA1, EOMES, BARHL1, TFAP2B, BARHL2, CITED1, PRMT1, CRX, EN1, IKZF1, SOX12, PAX2, POU4F2, TAL1, PAX7, CCL2, PITX2, VSX2, FOXA2
	Biological Process	GO:0000904~cell morphogenesis involved in differentiation	14	29.1667	1.29705e-05	FOXA1, EOMES, BARHL2, CITED1, SEMA3A, ISLR2, WNT16, PAX2, POU4F2, VANGL2, TAL1, XLR4B, ABL1, FOXA2
	Biological Process	GO:0010628~positive regulation of gene expression	19	39.5833	1.71566e-05	FOXA1, EOMES, BARHL1, TFAP2B, BARHL2, CITED1, CRX, EN1, IKZF1, SOX12, WNT16, PAX2, POU4F2, TAL1, PAX7, TMED2, PITX2, VSX2, FOXA2
	Biological Process	GO:0031328~positive regulation of cellular biosynthetic process	19	39.5833	1.71566e-05	FOXA1, EOMES, BARHL1, TFAP2B, BARHL2, CITED1, PRMT1, CRX, EN1, ADM, IKZF1, SOX12, PAX2, POU4F2, TAL1, PAX7, PITX2, VSX2, FOXA2
	Biological Process	GO:0051962~positive regulation of nervous system development	12	25	1.71566e-05	FOXA1, NKX6-2, IL1R1, LRRTM4, SEMA3A, XLR4B, ABL1, CRX, ISLR2, CBFA2T2, PAX2, FOXA2
	Biological Process	GO:0045893~positive regulation of transcription, DNA-templated	17	35.4167	1.71852e-05	FOXA1, EOMES, BARHL1, TFAP2B, BARHL2, CITED1, CRX, EN1, IKZF1, SOX12, PAX2, POU4F2, TAL1, PAX7, PITX2, VSX2, FOXA2
	Biological Process	GO:1902680~positive regulation of RNA biosynthetic process	17	35.4167	1.71852e-05	FOXA1, EOMES, BARHL1, TFAP2B, BARHL2, CITED1, CRX, EN1, IKZF1, SOX12, PAX2, POU4F2, TAL1, PAX7, PITX2, VSX2, FOXA2
	Biological Process	GO:0051254~positive regulation of RNA metabolic process	17	35.4167	2.79684e-05	FOXA1, EOMES, BARHL1, TFAP2B, BARHL2, CITED1, CRX, EN1, IKZF1, SOX12, PAX2, POU4F2, TAL1, PAX7, PITX2, VSX2, FOXA2
	Biological Process	GO:0048762~mesenchymal cell differentiation	8	16.6667	3.89272e-05	EOMES, FOXA1, VANGL2, SEMA3A, PITX2, WNT16, PAX2, FOXA2
	Biological Process	GO:0045935~positive regulation of nucleobase-containing compound metabolic process	18	37.5	3.89272e-05	FOXA1, EOMES, BARHL1, TFAP2B, BARHL2, CITED1, CRX, EN1, ADM, IKZF1, SOX12, PAX2, POU4F2, TAL1, PAX7, PITX2, VSX2, FOXA2
	Biological Process	GO:0031175~neuron projection development	14	29.1667	3.89272e-05	BARHL2, PRMT1, CDNF, SEMA3A, ISLR2, ADM, CBFA2T2, POU4F2, VANGL2, XLR4B, ABL1, EFHD1, TSPAN2, GAS7
	Biological Process	GO:0021915~neural tube development	8	16.6667	3.94022e-05	FOXA1, VANGL2, PAX7, EN1, TMED2, ADM, PAX2, FOXA2
	Biological Process	GO:0000902~cell morphogenesis	16	33.3333	4.48459e-05	FOXA1, EOMES, BARHL2, CITED1, SEMA3A, ISLR2, WNT16, PAX2, POU4F2, VANGL2, TAL1, XLR4B, ABL1, CCL2, FOXA2, GAS7
	Biological Process	GO:0061138~morphogenesis of a branching epithelium	8	16.6667	9.1941e-05	FOXA1, VANGL2, CITED1, SEMA3A, ADM, PITX2, PAX2, FOXA2
	Biological Process	GO:0022604~regulation of cell morphogenesis	11	22.9167	0.000141495	FOXA1, BARHL2, CITED1, SEMA3A, XLR4B, ABL1, ISLR2, CCL2, PAX2, FOXA2, GAS7
	Biological Process	GO:0009792~embryo development ending in birth or egg hatching	12	25	0.000163229	EOMES, FOXA1, VANGL2, CITED1, PAX7, PRMT1, EN1, TMED2, ADM, PITX2, PAX2, FOXA2
	Biological Process	GO:0010720~positive regulation of cell development	11	22.9167	0.000163229	FOXA1, NKX6-2, IL1R1, SEMA3A, XLR4B, ABL1, CRX, ISLR2, CBFA2T2, PAX2, FOXA2
	Biological Process	GO:0060485~mesenchyme development	8	16.6667	0.000183675	EOMES, FOXA1, VANGL2, SEMA3A, PITX2, WNT16, PAX2, FOXA2
	Biological Process	GO:0050769~positive regulation of neurogenesis	10	20.8333	0.000245789	FOXA1, NKX6-2, IL1R1, SEMA3A, XLR4B, ABL1, CRX, ISLR2, CBFA2T2, FOXA2
	Biological Process	GO:0010769~regulation of cell morphogenesis involved in differentiation	9	18.75	0.000260944	FOXA1, BARHL2, CITED1, SEMA3A, XLR4B, ABL1, ISLR2, PAX2, FOXA2
	Biological Process	GO:0014031~mesenchymal cell development	7	14.5833	0.000278713	EOMES, FOXA1, VANGL2, SEMA3A, PITX2, WNT16, FOXA2
	Biological Process	GO:0050767~regulation of neurogenesis	12	25	0.000384987	EOMES, FOXA1, BARHL2, NKX6-2, IL1R1, SEMA3A, XLR4B, ABL1, CRX, ISLR2, CBFA2T2, FOXA2
	Biological Process	GO:0002009~morphogenesis of an epithelium	10	20.8333	0.000462683	FOXA1, VANGL2, CITED1, SEMA3A, ABL1, TMED2, ADM, PITX2, PAX2, FOXA2
	Biological Process	GO:0034654~nucleobase-containing compound biosynthetic process	25	52.0833	0.000880212	FOXA1, BARHL1, BARHL2, CITED1, C5AR1, CRX, ADM, AK4, IKZF1, DMBX1, ABL1, PITX2, EOMES, TFAP2B, NKX6-2, PRMT1, EN1, SOX12, CBFA2T2, PAX2, POU4F2, PAX7, TAL1, VSX2, FOXA2
	Biological Process	GO:0006351~transcription, DNA-templated	22	45.8333	0.000880212	FOXA1, EOMES, BARHL1, TFAP2B, BARHL2, NKX6-2, CITED1, C5AR1, CRX, EN1, IKZF1, SOX12, CBFA2T2, PAX2, POU4F2, DMBX1, TAL1, PAX7, ABL1, PITX2, VSX2, FOXA2
	Biological Process	GO:0010001~glial cell differentiation	7	14.5833	0.000880212	NKX6-2, TAL1, PRX, ABL1, TSPAN2, PAX2, S100A8
	Biological Process	GO:0048568~embryonic organ development	9	18.75	0.00168586	EOMES, VANGL2, CITED1, TAL1, EN1, TMED2, ADM, PITX2, PAX2
	Biological Process	GO:0043523~regulation of neuron apoptotic process	7	14.5833	0.00172676	BARHL1, TFAP2B, CITED1, C5AR1, ABL1, EN1, CCL2
	Biological Process	GO:0032774~RNA biosynthetic process	23	47.9167	0.00177118	FOXA1, EOMES, BARHL1, TFAP2B, BARHL2, NKX6-2, CITED1, PRMT1, C5AR1, CRX, EN1, IKZF1, SOX12, CBFA2T2, PAX2, POU4F2, DMBX1, TAL1, PAX7, ABL1, PITX2, VSX2, FOXA2
	Biological Process	GO:0051252~regulation of RNA metabolic process	23	47.9167	0.00179816	FOXA1, EOMES, BARHL1, TFAP2B, BARHL2, NKX6-2, CITED1, PRMT1, CRX, EN1, IKZF1, SOX12, CBFA2T2, PAX2, POU4F2, DMBX1, TAL1, PAX7, PRX, ABL1, PITX2, VSX2, FOXA2
	Biological Process	GO:0060562~epithelial tube morphogenesis	8	16.6667	0.00179816	FOXA1, VANGL2, CITED1, TMED2, ADM, PITX2, PAX2, FOXA2
	Biological Process	GO:0051402~neuron apoptotic process	7	14.5833	0.00203116	BARHL1, TFAP2B, CITED1, C5AR1, ABL1, EN1, CCL2
	Biological Process	GO:0045892~negative regulation of transcription, DNA-templated	13	27.0833	0.00203116	FOXA1, EOMES, TFAP2B, NKX6-2, CITED1, EN1, IKZF1, CBFA2T2, PAX2, POU4F2, DMBX1, TAL1, FOXA2
	Biological Process	GO:0045664~regulation of neuron differentiation	10	20.8333	0.002242	EOMES, FOXA1, BARHL2, SEMA3A, XLR4B, ABL1, CRX, ISLR2, CBFA2T2, FOXA2
	Biological Process	GO:0043524~negative regulation of neuron apoptotic process	6	12.5	0.00236892	BARHL1, TFAP2B, CITED1, C5AR1, EN1, CCL2
	Biological Process	GO:1902679~negative regulation of RNA biosynthetic process	13	27.0833	0.00240209	FOXA1, EOMES, TFAP2B, NKX6-2, CITED1, EN1, IKZF1, CBFA2T2, PAX2, POU4F2, DMBX1, TAL1, FOXA2
	Biological Process	GO:0001708~cell fate specification	5	10.4167	0.00240209	EOMES, FOXA1, NKX6-2, PAX2, FOXA2
	Biological Process	GO:0010556~regulation of macromolecule biosynthetic process	24	50	0.00240625	FOXA1, EOMES, BARHL1, TFAP2B, BARHL2, GHSR, NKX6-2, CITED1, PRMT1, CRX, EN1, IKZF1, SOX12, CBFA2T2, PAX2, POU4F2, DMBX1, TAL1, PAX7, ABL1, CCL2, PITX2, VSX2, FOXA2
	Biological Process	GO:0010468~regulation of gene expression	25	52.0833	0.00243829	FOXA1, BARHL1, BARHL2, CITED1, CRX, IKZF1, DMBX1, PRX, ABL1, TMED2, PITX2, EOMES, TFAP2B, NKX6-2, PRMT1, EN1, SOX12, WNT16, CBFA2T2, PAX2, POU4F2, PAX7, TAL1, VSX2, FOXA2
	Biological Process	GO:0001654~eye development	8	16.6667	0.00258822	GABRR2, TFAP2B, CRX, IKZF1, PITX2, POU4F2, PAX2, VSX2
	Biological Process	GO:0048592~eye morphogenesis	6	12.5	0.00262871	GABRR2, TFAP2B, IKZF1, PITX2, PAX2, VSX2
	Biological Process	GO:0006355~regulation of transcription, DNA-templated	22	45.8333	0.00276601	FOXA1, EOMES, BARHL1, TFAP2B, BARHL2, NKX6-2, CITED1, PRMT1, CRX, EN1, IKZF1, SOX12, CBFA2T2, PAX2, POU4F2, DMBX1, TAL1, PAX7, ABL1, PITX2, VSX2, FOXA2
	Biological Process	GO:0035239~tube morphogenesis	8	16.6667	0.00277527	FOXA1, VANGL2, CITED1, TMED2, ADM, PITX2, PAX2, FOXA2
	Biological Process	GO:2001141~regulation of RNA biosynthetic process	22	45.8333	0.00277527	FOXA1, EOMES, BARHL1, TFAP2B, BARHL2, NKX6-2, CITED1, PRMT1, CRX, EN1, IKZF1, SOX12, CBFA2T2, PAX2, POU4F2, DMBX1, TAL1, PAX7, ABL1, PITX2, VSX2, FOXA2
	Biological Process	GO:0051253~negative regulation of RNA metabolic process	13	27.0833	0.0028921	FOXA1, EOMES, TFAP2B, NKX6-2, CITED1, EN1, IKZF1, CBFA2T2, PAX2, POU4F2, DMBX1, TAL1, FOXA2
	Biological Process	GO:0048754~branching morphogenesis of an epithelial tube	6	12.5	0.00308497	FOXA1, VANGL2, CITED1, PITX2, PAX2, FOXA2
	Biological Process	GO:0010558~negative regulation of macromolecule biosynthetic process	14	29.1667	0.00308497	FOXA1, EOMES, TFAP2B, GHSR, NKX6-2, CITED1, EN1, IKZF1, CBFA2T2, PAX2, POU4F2, DMBX1, TAL1, FOXA2
	Biological Process	GO:0090596~sensory organ morphogenesis	7	14.5833	0.00314022	GABRR2, TFAP2B, VANGL2, IKZF1, PITX2, PAX2, VSX2
	Biological Process	GO:0001837~epithelial to mesenchymal transition	5	10.4167	0.00372652	EOMES, FOXA1, VANGL2, WNT16, FOXA2
	Biological Process	GO:0031327~negative regulation of cellular biosynthetic process	14	29.1667	0.00429174	FOXA1, EOMES, TFAP2B, GHSR, NKX6-2, CITED1, EN1, IKZF1, CBFA2T2, PAX2, POU4F2, DMBX1, TAL1, FOXA2
	Biological Process	GO:0007423~sensory organ development	9	18.75	0.00441927	GABRR2, TFAP2B, VANGL2, CRX, IKZF1, PITX2, POU4F2, PAX2, VSX2
	Biological Process	GO:0009953~dorsal/ventral pattern formation	5	10.4167	0.00441927	FOXA1, NKX6-2, PAX7, EN1, FOXA2
	Biological Process	GO:1901214~regulation of neuron death	7	14.5833	0.00473377	BARHL1, TFAP2B, CITED1, C5AR1, ABL1, EN1, CCL2
	Biological Process	GO:0021532~neural tube patterning	4	8.33333	0.0051809	FOXA1, PAX7, EN1, FOXA2
	Biological Process	GO:1901215~negative regulation of neuron death	6	12.5	0.00583624	BARHL1, TFAP2B, CITED1, C5AR1, EN1, CCL2
	Biological Process	GO:0001568~blood vessel development	9	18.75	0.00588606	TFAP2B, VANGL2, CITED1, TAL1, C5AR1, CCL2, TMED2, ADM, PITX2
	Biological Process	GO:0045934~negative regulation of nucleobase-containing compound metabolic process	13	27.0833	0.00607323	FOXA1, EOMES, TFAP2B, NKX6-2, CITED1, EN1, IKZF1, CBFA2T2, PAX2, POU4F2, DMBX1, TAL1, FOXA2
	Biological Process	GO:0048598~embryonic morphogenesis	9	18.75	0.00615337	EOMES, VANGL2, TAL1, EN1, TMED2, ADM, PITX2, PAX2, FOXA2
	Biological Process	GO:0048608~reproductive structure development	8	16.6667	0.00622013	EOMES, FOXA1, GHSR, CITED1, SEMA3A, TMED2, ADM, PITX2
	Biological Process	GO:0061458~reproductive system development	8	16.6667	0.00652218	EOMES, FOXA1, GHSR, CITED1, SEMA3A, TMED2, ADM, PITX2
	Biological Process	GO:0016070~RNA metabolic process	24	50	0.00669904	FOXA1, EOMES, BARHL1, TFAP2B, BARHL2, NKX6-2, CITED1, PRMT1, C5AR1, CRX, EN1, IKZF1, SOX12, CBFA2T2, PAX2, POU4F2, DMBX1, TAL1, PAX7, PRX, ABL1, PITX2, VSX2, FOXA2
	Biological Process	GO:2000113~negative regulation of cellular macromolecule biosynthetic process	13	27.0833	0.00669904	FOXA1, EOMES, TFAP2B, NKX6-2, CITED1, EN1, IKZF1, CBFA2T2, PAX2, POU4F2, DMBX1, TAL1, FOXA2
	Biological Process	GO:0043010~camera-type eye development	7	14.5833	0.00680207	TFAP2B, CRX, IKZF1, PITX2, POU4F2, PAX2, VSX2
	Biological Process	GO:0001944~vasculature development	9	18.75	0.00760183	TFAP2B, VANGL2, CITED1, TAL1, C5AR1, CCL2, TMED2, ADM, PITX2
	Biological Process	GO:0072359~circulatory system development	11	22.9167	0.00818779	EOMES, TFAP2B, VANGL2, CITED1, TAL1, C5AR1, CCL2, TMED2, ADM, PITX2, WNT16
	Biological Process	GO:0072358~cardiovascular system development	11	22.9167	0.00818779	EOMES, TFAP2B, VANGL2, CITED1, TAL1, C5AR1, CCL2, TMED2, ADM, PITX2, WNT16
	Biological Process	GO:2000112~regulation of cellular macromolecule biosynthetic process	22	45.8333	0.010348	FOXA1, EOMES, BARHL1, TFAP2B, BARHL2, NKX6-2, CITED1, PRMT1, CRX, EN1, IKZF1, SOX12, CBFA2T2, PAX2, POU4F2, DMBX1, TAL1, PAX7, ABL1, PITX2, VSX2, FOXA2
	Biological Process	GO:0045666~positive regulation of neuron differentiation	7	14.5833	0.0106062	FOXA1, XLR4B, ABL1, CRX, ISLR2, CBFA2T2, FOXA2
	Biological Process	GO:0034645~cellular macromolecule biosynthetic process	25	52.0833	0.0109764	FOXA1, BARHL1, BARHL2, CITED1, C5AR1, CRX, IKZF1, DMBX1, ABL1, PITX2, EOMES, TFAP2B, NKX6-2, PRMT1, EN1, SOX12, CBFA2T2, PAX2, POU4F2, VANGL2, PAX7, TAL1, B3GNT5, VSX2, FOXA2
	Biological Process	GO:0009880~embryonic pattern specification	4	8.33333	0.0114741	CITED1, SEMA3A, TMED2, FOXA2
	Biological Process	GO:0001764~neuron migration	5	10.4167	0.0114741	BARHL1, BARHL2, IL1R1, SEMA3A, PITX2
	Biological Process	GO:0007166~cell surface receptor signaling pathway	16	33.3333	0.0117234	FOXA1, TFAP2B, GHSR, CITED1, IL1R1, SEMA3A, C5AR1, WNT16, CBFA2T2, VANGL2, LRRTM4, ABL1, CCL2, TSPAN2, PITX2, FOXA2
	Biological Process	GO:0060425~lung morphogenesis	4	8.33333	0.0122349	FOXA1, VANGL2, PITX2, FOXA2
	Biological Process	GO:0048812~neuron projection morphogenesis	8	16.6667	0.0126604	BARHL2, VANGL2, SEMA3A, XLR4B, ABL1, ISLR2, POU4F2, GAS7
	Biological Process	GO:0048708~astrocyte differentiation	4	8.33333	0.014744	TAL1, ABL1, TSPAN2, S100A8
	Biological Process	GO:0010629~negative regulation of gene expression	13	27.0833	0.0166494	FOXA1, EOMES, TFAP2B, NKX6-2, CITED1, EN1, IKZF1, CBFA2T2, PAX2, POU4F2, DMBX1, TAL1, FOXA2
	Biological Process	GO:0010605~negative regulation of macromolecule metabolic process	16	33.3333	0.0169298	FOXA1, EOMES, TFAP2B, GHSR, NKX6-2, CITED1, EN1, IKZF1, CBFA2T2, PAX2, POU4F2, DMBX1, TAL1, LRRTM4, ABL1, FOXA2
	Biological Process	GO:0048663~neuron fate commitment	4	8.33333	0.0185716	FOXA1, NKX6-2, PAX7, FOXA2
	Biological Process	GO:0001890~placenta development	5	10.4167	0.0185716	EOMES, GHSR, CITED1, TMED2, ADM
	Biological Process	GO:0061564~axon development	7	14.5833	0.019954	BARHL2, VANGL2, SEMA3A, ABL1, ISLR2, TSPAN2, POU4F2
	Biological Process	GO:0007369~gastrulation	5	10.4167	0.0222945	EOMES, VANGL2, TAL1, PAX2, FOXA2
	Biological Process	GO:0090304~nucleic acid metabolic process	24	50	0.0250986	FOXA1, EOMES, BARHL1, TFAP2B, BARHL2, NKX6-2, CITED1, PRMT1, C5AR1, CRX, EN1, IKZF1, SOX12, CBFA2T2, PAX2, POU4F2, DMBX1, TAL1, PAX7, PRX, ABL1, PITX2, VSX2, FOXA2
	Biological Process	GO:0021782~glial cell development	4	8.33333	0.0265475	NKX6-2, PRX, TSPAN2, S100A8
	Biological Process	GO:0048732~gland development	7	14.5833	0.0272728	FOXA1, SEMA3A, ABL1, AK4, IKZF1, PITX2, SLC6A3
	Biological Process	GO:0009798~axis specification	4	8.33333	0.0312019	CITED1, TMED2, PITX2, FOXA2
	Biological Process	GO:0021953~central nervous system neuron differentiation	5	10.4167	0.0329958	EOMES, NKX6-2, TAL1, PAX7, SEMA3A
	Biological Process	GO:0035886~vascular smooth muscle cell differentiation	3	6.25	0.0339591	VANGL2, ADM, PITX2
	Biological Process	GO:1990266~neutrophil migration	4	8.33333	0.0339591	IL1R1, C5AR1, CCL2, S100A8
	Biological Process	GO:0009967~positive regulation of signal transduction	11	22.9167	0.0347274	FOXA1, GHSR, VANGL2, IL1R1, PRMT1, C5AR1, ABL1, CCL2, WNT16, S100A8, FOXA2
	Biological Process	GO:0021904~dorsal/ventral neural tube patterning	3	6.25	0.0355937	FOXA1, PAX7, FOXA2
	Biological Process	GO:0030516~regulation of axon extension	4	8.33333	0.035832	BARHL2, SEMA3A, ABL1, ISLR2
	Biological Process	GO:0010721~negative regulation of cell development	6	12.5	0.0365998	FOXA1, NKX6-2, CITED1, SEMA3A, CBFA2T2, FOXA2
	Biological Process	GO:0001843~neural tube closure	4	8.33333	0.0369665	VANGL2, TMED2, ADM, PAX2
	Biological Process	GO:0048667~cell morphogenesis involved in neuron differentiation	7	14.5833	0.0369665	BARHL2, VANGL2, SEMA3A, XLR4B, ABL1, ISLR2, POU4F2
	Biological Process	GO:0060606~tube closure	4	8.33333	0.0373939	VANGL2, TMED2, ADM, PAX2
	Biological Process	GO:0001892~embryonic placenta development	4	8.33333	0.0410909	EOMES, CITED1, TMED2, ADM
	Biological Process	GO:0021510~spinal cord development	4	8.33333	0.0417583	NKX6-2, TAL1, PAX7, SOX12
	Biological Process	GO:0014020~primary neural tube formation	4	8.33333	0.0422741	VANGL2, TMED2, ADM, PAX2
	Biological Process	GO:0070741~response to interleukin-6	3	6.25	0.0422741	CITED1, CCL2, FOXA2
	Biological Process	GO:0048665~neuron fate specification	3	6.25	0.0444413	FOXA1, NKX6-2, FOXA2
	Biological Process	GO:0061387~regulation of extent of cell growth	4	8.33333	0.0455508	BARHL2, SEMA3A, ABL1, ISLR2
	Biological Process	GO:0010771~negative regulation of cell morphogenesis involved in differentiation	4	8.33333	0.0462444	FOXA1, CITED1, SEMA3A, FOXA2
	Biological Process	GO:0001704~formation of primary germ layer	4	8.33333	0.0480537	EOMES, TAL1, PAX2, FOXA2
	Biological Process	GO:0048863~stem cell differentiation	4	8.33333	0.0487612	EOMES, FOXA1, TAL1, PAX2
	Biological Process	GO:0000578~embryonic axis specification	3	6.25	0.0499643	CITED1, TMED2, FOXA2
	Biological Process	GO:0032496~response to lipopolysaccharide	6	12.5	0.0499643	CITED1, C5AR1, ABL1, CCL2, ADM, S100A8
PND7	Biological Process	GO:0007399~nervous system development	75	86.2069	1.44966e-49	CPNE9, DGKG, NRP2, SCT, KIF14, PCSK9, ETS1, SLC6A4, SHH, CCKAR, EFEMP1, CDH1, TNN, CHL1, XLR4B, ZIC1, SIX3, PITX2, NEFH, TMC1, ANXA1, PRKCH, APAF1, OLIG3, SPHK1, DNMT3A, SOX14, DIO3, SYPL2, FOS, NGF, POU3F4, ALDH1A3, MYCL, ALDH1A2, ARMC4, UBE2V2, RARB, MAPKAPK5, TLR4, GAS7, CHODL, MYRF, MAPKAP1, AMIGO1, LEF1, SHOX2, SLC1A2, TULP1, PRDM12, GBX2, SH3TC2, SPP1, SLIT3, TSPAN2, SLC17A8, DRD2, RXRG, WN…
	Biological Process	GO:0022008~neurogenesis	60	68.9655	2.74993e-37	CPNE9, DGKG, NRP2, PCSK9, SLC6A4, SHH, CCKAR, EFEMP1, CDH1, TNN, CHL1, XLR4B, SIX3, PITX2, NEFH, TMC1, ANXA1, PRKCH, OLIG3, SPHK1, DNMT3A, SOX14, DIO3, NGF, POU3F4, MYCL, ALDH1A2, UBE2V2, RARB, MAPKAPK5, TLR4, GAS7, CHODL, MYRF, AMIGO1, LEF1, SHOX2, TULP1, PRDM12, GBX2, SH3TC2, SPP1, SLIT3, TSPAN2, DRD2, WNT3, BEND6, FOXB1, TCF7L2, ZFHX3, IRX5, NR2F2, POU4F1, TSHR, NR4A2, FA2H, LIN28A, OGN, FMOD,…
	Biological Process	GO:0030182~neuron differentiation	50	57.4713	9.17605e-29	CPNE9, DGKG, NRP2, PCSK9, SLC6A4, SHH, CCKAR, EFEMP1, CDH1, TNN, CHL1, XLR4B, SIX3, PITX2, NEFH, TMC1, OLIG3, SPHK1, DNMT3A, DIO3, NGF, POU3F4, MYCL, ALDH1A2, UBE2V2, RARB, MAPKAPK5, GAS7, CHODL, AMIGO1, LEF1, SHOX2, TULP1, PRDM12, GBX2, SPP1, SLIT3, TSPAN2, DRD2, WNT3, BEND6, FOXB1, IRX5, POU4F1, TSHR, NR4A2, LIN28A, OGN, FMOD, VSX2
	Biological Process	GO:0048468~cell development	55	63.2184	5.55706e-24	CPNE9, DGKG, NRP2, KIF14, SLC6A4, SHH, CCKAR, EFEMP1, CDH1, TNN, CHL1, XLR4B, SIX3, PITX2, NEFH, TMC1, PRKCH, SPHK1, SOX14, DIO3, NGF, MYCL, ALDH1A2, UBE2V2, RARB, MAPKAPK5, TLR4, GAS7, CHODL, FOXC2, MYRF, AMIGO1, LEF1, SHOX2, TULP1, PRDM12, GBX2, SH3TC2, SPP1, SLIT3, TSPAN2, DRD2, WNT3, BEND6, FOXB1, TCF7L2, ZFHX3, IRX5, POU4F1, TSHR, NR4A2, FA2H, LIN28A, OGN, FMOD
	Biological Process	GO:0007417~central nervous system development	38	43.6782	2.3792e-21	NRP2, MYRF, SCT, MAPKAP1, LEF1, SLC1A2, KIF14, ETS1, SLC6A4, SHH, CCKAR, GBX2, CDH1, ZIC1, SIX3, TSPAN2, SLC17A8, DRD2, PITX2, NEFH, WNT3, FOXB1, TCF7L2, ZFHX3, APAF1, OLIG3, SPHK1, SYPL2, NR2F2, POU4F1, POU3F4, NR4A2, ALDH1A3, FA2H, ALDH1A2, ARMC4, RARB, TLR4
	Biological Process	GO:0007420~brain development	34	39.0805	1.18941e-20	NRP2, SCT, MAPKAP1, LEF1, SLC1A2, KIF14, ETS1, SLC6A4, SHH, CCKAR, GBX2, CDH1, ZIC1, SIX3, TSPAN2, SLC17A8, DRD2, PITX2, NEFH, WNT3, FOXB1, TCF7L2, ZFHX3, APAF1, SPHK1, SYPL2, NR2F2, POU4F1, POU3F4, NR4A2, ALDH1A3, ALDH1A2, ARMC4, RARB
	Biological Process	GO:0048513~animal organ development	58	66.6667	1.0943e-17	NRP2, SCT, KIF14, PCSK9, ETS1, SLC6A4, SHH, CCKAR, CALB1, EFEMP1, CDH1, ZIC1, SIX3, PITX2, NEFH, TMC1, ANXA1, PRKCH, APAF1, OLIG3, SPHK1, DIO3, SYPL2, FOS, POU3F4, ALDH1A3, MYCL, ALDH1A2, ARMC4, RARB, FOXC2, MAPKAP1, LEF1, SHOX2, SLC1A2, TULP1, PTGS2, GBX2, GPNMB, SPP1, SLIT3, TSPAN2, SLC17A8, DRD2, WNT3, FOXB1, TCF7L2, ZFHX3, IRX5, IGF2, NR2F2, POU4F1, TSHR, NR4A2, FA2H, LIN28A, NFIA, VSX2
	Biological Process	GO:0048666~neuron development	35	40.2299	1.1256e-16	CPNE9, DGKG, NRP2, AMIGO1, SHOX2, TULP1, PRDM12, SHH, CCKAR, EFEMP1, GBX2, CDH1, CHL1, TNN, XLR4B, SPP1, SLIT3, TSPAN2, DRD2, NEFH, WNT3, TMC1, FOXB1, IRX5, SPHK1, DIO3, NGF, POU4F1, TSHR, NR4A2, OGN, UBE2V2, MAPKAPK5, FMOD, GAS7
	Biological Process	GO:0030900~forebrain development	24	27.5862	7.41935e-16	FOXB1, TCF7L2, NRP2, APAF1, SCT, LEF1, KIF14, SLC1A2, NR2F2, POU4F1, ETS1, SLC6A4, POU3F4, NR4A2, ALDH1A3, SHH, CCKAR, GBX2, CDH1, ALDH1A2, SIX3, RARB, DRD2, PITX2
	Biological Process	GO:0021536~diencephalon development	15	17.2414	1.08942e-15	FOXB1, TCF7L2, NRP2, LEF1, POU4F1, ETS1, SLC6A4, NR4A2, SHH, GBX2, CDH1, ALDH1A2, SIX3, DRD2, PITX2
	Biological Process	GO:0051960~regulation of nervous system development	31	35.6322	5.60714e-15	CPNE9, CHODL, MYRF, AMIGO1, SHOX2, KIF14, SLC6A4, SHH, EFEMP1, CDH1, XLR4B, SIX3, SPP1, SLIT3, DRD2, RXRG, WNT3, BEND6, TCF7L2, ZFHX3, PRKCH, SPHK1, SOX14, NGF, POU4F1, MYCL, LIN28A, UBE2V2, RARB, MAPKAPK5, CBLN2
	Biological Process	GO:0031175~neuron projection development	30	34.4828	4.76227e-14	CPNE9, NRP2, AMIGO1, SHOX2, TULP1, PRDM12, SHH, CCKAR, EFEMP1, GBX2, CDH1, CHL1, TNN, XLR4B, SPP1, SLIT3, TSPAN2, DRD2, NEFH, WNT3, FOXB1, SPHK1, NGF, POU4F1, NR4A2, OGN, UBE2V2, MAPKAPK5, FMOD, GAS7
	Biological Process	GO:0050767~regulation of neurogenesis	27	31.0345	2.36405e-12	CPNE9, CHODL, AMIGO1, SHOX2, SLC6A4, SHH, EFEMP1, CDH1, XLR4B, SIX3, SPP1, SLIT3, DRD2, WNT3, BEND6, TCF7L2, ZFHX3, PRKCH, SPHK1, SOX14, NGF, POU4F1, MYCL, LIN28A, UBE2V2, RARB, MAPKAPK5
	Biological Process	GO:0007423~sensory organ development	22	25.2874	2.18082e-10	TMC1, FOXC2, IRX5, LEF1, DIO3, TULP1, TSHR, POU3F4, ALDH1A3, MYCL, SHH, EFEMP1, CALB1, GBX2, CDH1, ALDH1A2, ZIC1, SIX3, RARB, SLC17A8, PITX2, VSX2
	Biological Process	GO:0009887~organ morphogenesis	27	31.0345	4.22474e-10	FOXC2, NRP2, LEF1, SHOX2, TULP1, SLC6A4, SHH, CALB1, EFEMP1, GBX2, CDH1, ZIC1, SIX3, SLIT3, PITX2, WNT3, TCF7L2, IRX5, IGF2, DIO3, POU4F1, TSHR, POU3F4, ALDH1A3, ALDH1A2, RARB, VSX2
	Biological Process	GO:0048812~neuron projection morphogenesis	21	24.1379	5.32894e-10	CPNE9, FOXB1, NRP2, AMIGO1, SHOX2, NGF, NR4A2, SHH, CCKAR, GBX2, CHL1, TNN, XLR4B, OGN, SPP1, SLIT3, DRD2, FMOD, NEFH, WNT3, GAS7
	Biological Process	GO:0061564~axon development	19	21.8391	9.5931e-10	FOXB1, NRP2, AMIGO1, SHOX2, NGF, NR4A2, SHH, CCKAR, GBX2, CHL1, TNN, OGN, SPP1, SLIT3, TSPAN2, DRD2, FMOD, NEFH, WNT3
	Biological Process	GO:0000904~cell morphogenesis involved in differentiation	23	26.4368	4.30462e-09	FOXB1, TCF7L2, NRP2, AMIGO1, LEF1, SHOX2, KIF14, NGF, NR4A2, SHH, CCKAR, GBX2, CDH1, CHL1, TNN, XLR4B, OGN, SPP1, SLIT3, DRD2, FMOD, NEFH, WNT3
	Biological Process	GO:0016477~cell migration	27	31.0345	8.31203e-09	FOXC2, NRP2, ATP8A1, LEF1, PTGS2, ETS1, SHH, CCKAR, EFEMP1, GBX2, GPNMB, CDH1, CHL1, TNN, SIX3, SPP1, DRD2, PITX2, FOXB1, ANXA1, OLIG3, SPHK1, SOX14, TACR1, NR2F2, POU4F1, NR4A2
	Biological Process	GO:0048667~cell morphogenesis involved in neuron differentiation	19	21.8391	9.69801e-09	FOXB1, NRP2, AMIGO1, SHOX2, NGF, NR4A2, SHH, CCKAR, GBX2, CHL1, TNN, XLR4B, OGN, SPP1, SLIT3, DRD2, FMOD, NEFH, WNT3
	Biological Process	GO:0045664~regulation of neuron differentiation	21	24.1379	9.90373e-09	CPNE9, CHODL, ZFHX3, AMIGO1, SPHK1, SHOX2, NGF, SLC6A4, MYCL, SHH, LIN28A, EFEMP1, XLR4B, SIX3, SPP1, UBE2V2, RARB, MAPKAPK5, SLIT3, WNT3, BEND6
	Biological Process	GO:0090596~sensory organ morphogenesis	15	17.2414	1.92121e-08	IRX5, DIO3, TULP1, TSHR, POU3F4, ALDH1A3, SHH, EFEMP1, CALB1, GBX2, ZIC1, SIX3, RARB, PITX2, VSX2
	Biological Process	GO:0048568~embryonic organ development	18	20.6897	2.52126e-08	TCF7L2, FOXC2, IRX5, SCT, LEF1, SHOX2, NR2F2, TSHR, POU3F4, ALDH1A3, SHH, EFEMP1, GBX2, ALDH1A2, ZIC1, SIX3, RARB, PITX2
	Biological Process	GO:0000902~cell morphogenesis	27	31.0345	2.87945e-08	CPNE9, NRP2, AMIGO1, LEF1, SHOX2, KIF14, SHH, CCKAR, GBX2, CDH1, CHL1, TNN, XLR4B, SPP1, SLIT3, DRD2, NEFH, WNT3, FOXB1, TCF7L2, ANXA1, NGF, NR4A2, ARMC4, OGN, FMOD, GAS7
	Biological Process	GO:0048858~cell projection morphogenesis	22	25.2874	4.02417e-08	CPNE9, FOXB1, NRP2, AMIGO1, SHOX2, NGF, NR4A2, SHH, CCKAR, GBX2, CHL1, TNN, XLR4B, ARMC4, OGN, SPP1, SLIT3, DRD2, FMOD, NEFH, WNT3, GAS7
	Biological Process	GO:0048562~embryonic organ morphogenesis	15	17.2414	4.88872e-08	TCF7L2, FOXC2, IRX5, SHOX2, TSHR, POU3F4, ALDH1A3, SHH, EFEMP1, GBX2, ALDH1A2, ZIC1, SIX3, RARB, PITX2
	Biological Process	GO:0010604~positive regulation of macromolecule metabolic process	39	44.8276	6.59687e-08	FOXC2, MYRF, LEF1, SHOX2, KIF14, PCSK9, XIAP, PRDM12, ETS1, SLC6A4, SHH, GBX2, GPNMB, CDH1, ZIC1, SIX3, DRD2, PITX2, RXRG, WNT3, TCF7L2, ZFHX3, APAF1, SPHK1, IGF2, FOS, NR2F2, NGF, POU4F1, NR4A2, LIN28A, NFIA, ALDH1A2, UBE2V2, CDK2AP1, RARB, MAPKAPK5, TLR4, VSX2
	Biological Process	GO:0032990~cell part morphogenesis	22	25.2874	7.26476e-08	CPNE9, FOXB1, NRP2, AMIGO1, SHOX2, NGF, NR4A2, SHH, CCKAR, GBX2, CHL1, TNN, XLR4B, ARMC4, OGN, SPP1, SLIT3, DRD2, FMOD, NEFH, WNT3, GAS7
	Biological Process	GO:0031328~positive regulation of cellular biosynthetic process	30	34.4828	1.08564e-07	FOXC2, MYRF, SCT, LEF1, SHOX2, PTGS2, ETS1, SHH, GBX2, CDH1, ZIC1, SIX3, DRD2, PITX2, RXRG, TCF7L2, ZFHX3, ANXA1, IGF2, FOS, NR2F2, POU4F1, TSHR, NR4A2, LIN28A, NFIA, RARB, MAPKAPK5, TLR4, VSX2
	Biological Process	GO:0006915~apoptotic process	30	34.4828	2.64926e-07	FOXC2, SCT, LEF1, KIF14, PCSK9, XIAP, PTGS2, SHH, CDH1, CHL1, SIX3, SPP1, SLIT3, FOXB1, TCF7L2, PRKCH, ANXA1, APAF1, SPHK1, DNMT3A, DIO3, NGF, POU4F1, POU3F4, NR4A2, ALDH1A3, ALDH1A2, UBE2V2, RARB, TLR4
	Biological Process	GO:0010628~positive regulation of gene expression	29	33.3333	4.65073e-07	FOXC2, MYRF, LEF1, SHOX2, ETS1, SLC6A4, SHH, GBX2, CDH1, ZIC1, SIX3, DRD2, PITX2, RXRG, WNT3, TCF7L2, ZFHX3, IGF2, FOS, NR2F2, NGF, POU4F1, NR4A2, LIN28A, NFIA, ALDH1A2, RARB, TLR4, VSX2
	Biological Process	GO:0007611~learning or memory	13	14.9425	5.95628e-07	FOXB1, ATP8A1, SCT, IGF2, FOS, TACR1, NGF, PTGS2, SLC6A4, CALB1, PPP1R1B, CHST10, DRD2
	Biological Process	GO:0045935~positive regulation of nucleobase-containing compound metabolic process	28	32.1839	7.84842e-07	FOXC2, MYRF, SCT, LEF1, SHOX2, ETS1, SHH, GBX2, CDH1, ZIC1, SIX3, DRD2, PITX2, RXRG, TCF7L2, ZFHX3, IGF2, FOS, NR2F2, POU4F1, TSHR, NR4A2, NFIA, UBE2V2, RARB, MAPKAPK5, TLR4, VSX2
	Biological Process	GO:0051962~positive regulation of nervous system development	17	19.5402	8.35835e-07	CPNE9, PRKCH, MYRF, AMIGO1, SPHK1, SHOX2, NGF, SHH, LIN28A, XLR4B, UBE2V2, RARB, MAPKAPK5, DRD2, WNT3, CBLN2, BEND6
	Biological Process	GO:0048598~embryonic morphogenesis	18	20.6897	9.79052e-07	TCF7L2, FOXC2, APAF1, IRX5, LEF1, SHOX2, TSHR, POU3F4, ALDH1A3, SHH, EFEMP1, GBX2, ALDH1A2, ZIC1, SIX3, RARB, PITX2, WNT3
	Biological Process	GO:0043010~camera-type eye development	14	16.092	1.22051e-06	FOXC2, IRX5, DIO3, TULP1, ALDH1A3, SHH, EFEMP1, CALB1, ALDH1A2, SIX3, RARB, SLC17A8, PITX2, VSX2
	Biological Process	GO:0048566~embryonic digestive tract development	7	8.04598	1.36983e-06	TCF7L2, SHH, SCT, ALDH1A2, SHOX2, RARB, PITX2
	Biological Process	GO:0010720~positive regulation of cell development	17	19.5402	1.75347e-06	CPNE9, TCF7L2, PRKCH, AMIGO1, SPHK1, LEF1, SHOX2, NGF, SHH, LIN28A, XLR4B, UBE2V2, RARB, MAPKAPK5, DRD2, WNT3, BEND6
	Biological Process	GO:0042981~regulation of apoptotic process	26	29.8851	1.75347e-06	FOXC2, SCT, LEF1, KIF14, PCSK9, XIAP, PTGS2, SHH, CDH1, CHL1, SPP1, FOXB1, TCF7L2, PRKCH, ANXA1, APAF1, SPHK1, NGF, POU4F1, POU3F4, NR4A2, ALDH1A3, ALDH1A2, UBE2V2, RARB, TLR4
	Biological Process	GO:0043067~regulation of programmed cell death	26	29.8851	2.11223e-06	FOXC2, SCT, LEF1, KIF14, PCSK9, XIAP, PTGS2, SHH, CDH1, CHL1, SPP1, FOXB1, TCF7L2, PRKCH, ANXA1, APAF1, SPHK1, NGF, POU4F1, POU3F4, NR4A2, ALDH1A3, ALDH1A2, UBE2V2, RARB, TLR4
	Biological Process	GO:0021983~pituitary gland development	7	8.04598	4.19459e-06	TCF7L2, CDH1, ALDH1A2, SIX3, DRD2, PITX2, ETS1
	Biological Process	GO:0001654~eye development	14	16.092	4.58858e-06	FOXC2, IRX5, DIO3, TULP1, ALDH1A3, SHH, EFEMP1, CALB1, ALDH1A2, SIX3, RARB, SLC17A8, PITX2, VSX2
	Biological Process	GO:0045893~positive regulation of transcription, DNA-templated	24	27.5862	4.62385e-06	TCF7L2, FOXC2, ZFHX3, MYRF, LEF1, SHOX2, IGF2, FOS, NR2F2, POU4F1, ETS1, NR4A2, SHH, GBX2, NFIA, CDH1, ZIC1, SIX3, RARB, DRD2, PITX2, TLR4, RXRG, VSX2
	Biological Process	GO:0021761~limbic system development	9	10.3448	4.62385e-06	FOXB1, ALDH1A3, NRP2, SCT, LEF1, KIF14, DRD2, PITX2, ETS1
	Biological Process	GO:1902680~positive regulation of RNA biosynthetic process	24	27.5862	4.76609e-06	TCF7L2, FOXC2, ZFHX3, MYRF, LEF1, SHOX2, IGF2, FOS, NR2F2, POU4F1, ETS1, NR4A2, SHH, GBX2, NFIA, CDH1, ZIC1, SIX3, RARB, DRD2, PITX2, TLR4, RXRG, VSX2
	Biological Process	GO:0010557~positive regulation of macromolecule biosynthetic process	26	29.8851	5.00306e-06	FOXC2, MYRF, LEF1, SHOX2, ETS1, SHH, GBX2, CDH1, ZIC1, SIX3, DRD2, PITX2, RXRG, TCF7L2, ZFHX3, IGF2, FOS, NR2F2, POU4F1, NR4A2, LIN28A, NFIA, RARB, MAPKAPK5, TLR4, VSX2
	Biological Process	GO:0048732~gland development	15	17.2414	5.19446e-06	FOXB1, TCF7L2, ANXA1, LEF1, IGF2, PCSK9, ETS1, FA2H, SHH, CDH1, ALDH1A2, SIX3, DRD2, PITX2, WNT3
	Biological Process	GO:0050769~positive regulation of neurogenesis	15	17.2414	5.34727e-06	CPNE9, PRKCH, AMIGO1, SPHK1, SHOX2, NGF, SHH, LIN28A, XLR4B, UBE2V2, RARB, MAPKAPK5, DRD2, WNT3, BEND6
	Biological Process	GO:0048592~eye morphogenesis	10	11.4943	8.24004e-06	ALDH1A3, CALB1, EFEMP1, IRX5, SIX3, DIO3, RARB, TULP1, PITX2, VSX2
	Biological Process	GO:0051254~positive regulation of RNA metabolic process	24	27.5862	8.72664e-06	TCF7L2, FOXC2, ZFHX3, MYRF, LEF1, SHOX2, IGF2, FOS, NR2F2, POU4F1, ETS1, NR4A2, SHH, GBX2, NFIA, CDH1, ZIC1, SIX3, RARB, DRD2, PITX2, TLR4, RXRG, VSX2
	Biological Process	GO:0010468~regulation of gene expression	44	50.5747	1.57749e-05	FOXC2, MYRF, LEF1, SHOX2, XIAP, PRDM12, ETS1, SLC6A4, SHH, EFEMP1, GBX2, CDH1, ZIC1, SIX3, SLIT3, DRD2, PITX2, RXRG, WNT3, BEND6, FOXB1, TCF7L2, ZFHX3, PRKCH, OLIG3, IRX5, SPHK1, DNMT3A, IGF2, SOX14, FOS, NR2F2, NGF, POU4F1, POU3F4, NR4A2, MYCL, LIN28A, NFIA, ALDH1A2, RARB, MAPKAPK5, TLR4, VSX2
	Biological Process	GO:0034654~nucleobase-containing compound biosynthetic process	42	48.2759	1.62516e-05	FOXC2, MYRF, SCT, LEF1, SHOX2, PRDM12, ETS1, SHH, EFEMP1, GBX2, CDH1, ZIC1, SIX3, DRD2, PITX2, RXRG, BEND6, FOXB1, TCF7L2, ZFHX3, PRKCH, OLIG3, IRX5, SPHK1, DNMT3A, IGF2, SOX14, FOS, NR2F2, NGF, POU4F1, TSHR, POU3F4, NR4A2, MYCL, LIN28A, NFIA, PPP1R1B, RARB, MAPKAPK5, TLR4, VSX2
	Biological Process	GO:0045666~positive regulation of neuron differentiation	13	14.9425	2.00162e-05	CPNE9, AMIGO1, SPHK1, SHOX2, NGF, SHH, LIN28A, XLR4B, UBE2V2, RARB, MAPKAPK5, WNT3, BEND6
	Biological Process	GO:0051402~neuron apoptotic process	11	12.6437	2.30123e-05	NR4A2, FOXB1, APAF1, CHL1, SCT, KIF14, UBE2V2, XIAP, PCSK9, NGF, POU4F1
	Biological Process	GO:0030334~regulation of cell migration	17	19.5402	2.45763e-05	FOXC2, ANXA1, ATP8A1, SPHK1, LEF1, KIF14, SOX14, NR2F2, TACR1, PTGS2, ETS1, SHH, EFEMP1, GPNMB, CDH1, DRD2, PITX2
	Biological Process	GO:0032774~RNA biosynthetic process	39	44.8276	2.77727e-05	FOXC2, MYRF, LEF1, SHOX2, PRDM12, ETS1, SHH, EFEMP1, GBX2, CDH1, ZIC1, SIX3, DRD2, PITX2, RXRG, BEND6, FOXB1, TCF7L2, ZFHX3, PRKCH, OLIG3, IRX5, SPHK1, DNMT3A, IGF2, SOX14, FOS, NR2F2, NGF, POU4F1, POU3F4, NR4A2, MYCL, LIN28A, NFIA, PPP1R1B, RARB, TLR4, VSX2
	Biological Process	GO:0021537~telencephalon development	11	12.6437	2.8762e-05	FOXB1, ALDH1A3, SHH, NRP2, SCT, SIX3, LEF1, KIF14, SLC1A2, RARB, DRD2
	Biological Process	GO:0006351~transcription, DNA-templated	36	41.3793	3.09897e-05	FOXC2, MYRF, LEF1, SHOX2, PRDM12, ETS1, SHH, GBX2, CDH1, ZIC1, SIX3, DRD2, PITX2, RXRG, BEND6, FOXB1, TCF7L2, ZFHX3, PRKCH, OLIG3, IRX5, SPHK1, DNMT3A, IGF2, SOX14, FOS, NR2F2, NGF, POU4F1, POU3F4, NR4A2, NFIA, PPP1R1B, RARB, TLR4, VSX2
	Biological Process	GO:0021953~central nervous system neuron differentiation	10	11.4943	3.19228e-05	NR4A2, SHH, NRP2, GBX2, OLIG3, LEF1, DRD2, POU4F1, WNT3, POU3F4
	Biological Process	GO:0035270~endocrine system development	9	10.3448	3.19228e-05	TCF7L2, SHH, ANXA1, CDH1, ALDH1A2, SIX3, DRD2, PITX2, ETS1
	Biological Process	GO:0006355~regulation of transcription, DNA-templated	38	43.6782	3.37288e-05	FOXC2, MYRF, LEF1, SHOX2, PRDM12, ETS1, SHH, EFEMP1, GBX2, CDH1, ZIC1, SIX3, DRD2, PITX2, RXRG, BEND6, FOXB1, TCF7L2, ZFHX3, PRKCH, OLIG3, IRX5, SPHK1, DNMT3A, IGF2, SOX14, FOS, NR2F2, NGF, POU4F1, POU3F4, NR4A2, MYCL, LIN28A, NFIA, RARB, TLR4, VSX2
	Biological Process	GO:0048839~inner ear development	10	11.4943	3.43126e-05	TMC1, MYCL, ALDH1A3, SHH, GBX2, CDH1, ZIC1, SLC17A8, TSHR, POU3F4
	Biological Process	GO:2001141~regulation of RNA biosynthetic process	38	43.6782	3.48919e-05	FOXC2, MYRF, LEF1, SHOX2, PRDM12, ETS1, SHH, EFEMP1, GBX2, CDH1, ZIC1, SIX3, DRD2, PITX2, RXRG, BEND6, FOXB1, TCF7L2, ZFHX3, PRKCH, OLIG3, IRX5, SPHK1, DNMT3A, IGF2, SOX14, FOS, NR2F2, NGF, POU4F1, POU3F4, NR4A2, MYCL, LIN28A, NFIA, RARB, TLR4, VSX2
	Biological Process	GO:0055123~digestive system development	9	10.3448	3.97174e-05	TCF7L2, SHH, CDH1, SCT, ALDH1A2, SHOX2, IGF2, RARB, PITX2
	Biological Process	GO:1901215~negative regulation of neuron death	10	11.4943	3.97174e-05	NR4A2, FOXB1, GPNMB, CHL1, SCT, KIF14, UBE2V2, XIAP, NGF, POU4F1
	Biological Process	GO:2000145~regulation of cell motility	17	19.5402	4.08238e-05	FOXC2, ANXA1, ATP8A1, SPHK1, LEF1, KIF14, SOX14, NR2F2, TACR1, PTGS2, ETS1, SHH, EFEMP1, GPNMB, CDH1, DRD2, PITX2
	Biological Process	GO:0043524~negative regulation of neuron apoptotic process	9	10.3448	5.03102e-05	NR4A2, FOXB1, CHL1, SCT, KIF14, UBE2V2, XIAP, NGF, POU4F1
	Biological Process	GO:0014032~neural crest cell development	7	8.04598	6.98926e-05	FOXC2, SHH, NRP2, GBX2, ALDH1A2, LEF1, PITX2
	Biological Process	GO:0051252~regulation of RNA metabolic process	38	43.6782	7.34942e-05	FOXC2, MYRF, LEF1, SHOX2, PRDM12, ETS1, SHH, EFEMP1, GBX2, CDH1, ZIC1, SIX3, DRD2, PITX2, RXRG, BEND6, FOXB1, TCF7L2, ZFHX3, PRKCH, OLIG3, IRX5, SPHK1, DNMT3A, IGF2, SOX14, FOS, NR2F2, NGF, POU4F1, POU3F4, NR4A2, MYCL, LIN28A, NFIA, RARB, TLR4, VSX2
	Biological Process	GO:0043583~ear development	10	11.4943	8.45485e-05	TMC1, MYCL, ALDH1A3, SHH, GBX2, CDH1, ZIC1, SLC17A8, TSHR, POU3F4
	Biological Process	GO:0060548~negative regulation of cell death	19	21.8391	8.48663e-05	FOXB1, TCF7L2, FOXC2, PRKCH, SCT, SPHK1, LEF1, KIF14, XIAP, NGF, POU4F1, POU3F4, NR4A2, SHH, GPNMB, CHL1, SPP1, UBE2V2, RARB
	Biological Process	GO:0043066~negative regulation of apoptotic process	18	20.6897	8.48663e-05	FOXB1, TCF7L2, FOXC2, PRKCH, SCT, SPHK1, LEF1, KIF14, XIAP, NGF, POU4F1, POU3F4, NR4A2, SHH, CHL1, SPP1, UBE2V2, RARB
	Biological Process	GO:0043523~regulation of neuron apoptotic process	10	11.4943	0.000102197	NR4A2, FOXB1, CHL1, SCT, KIF14, UBE2V2, XIAP, PCSK9, NGF, POU4F1
	Biological Process	GO:0043069~negative regulation of programmed cell death	18	20.6897	0.000102197	FOXB1, TCF7L2, FOXC2, PRKCH, SCT, SPHK1, LEF1, KIF14, XIAP, NGF, POU4F1, POU3F4, NR4A2, SHH, CHL1, SPP1, UBE2V2, RARB
	Biological Process	GO:1901214~regulation of neuron death	11	12.6437	0.000123794	NR4A2, FOXB1, GPNMB, CHL1, SCT, KIF14, UBE2V2, XIAP, PCSK9, NGF, POU4F1
	Biological Process	GO:0021782~glial cell development	7	8.04598	0.000154073	TCF7L2, FA2H, SHH, MYRF, SH3TC2, TSPAN2, TLR4
	Biological Process	GO:0021854~hypothalamus development	5	5.74713	0.000165651	FOXB1, NRP2, LEF1, PITX2, ETS1
	Biological Process	GO:2000112~regulation of cellular macromolecule biosynthetic process	39	44.8276	0.000167152	FOXC2, MYRF, LEF1, SHOX2, PRDM12, ETS1, SHH, EFEMP1, GBX2, CDH1, ZIC1, SIX3, DRD2, PITX2, RXRG, BEND6, FOXB1, TCF7L2, ZFHX3, PRKCH, OLIG3, IRX5, SPHK1, DNMT3A, IGF2, SOX14, FOS, NR2F2, NGF, POU4F1, POU3F4, NR4A2, MYCL, LIN28A, NFIA, RARB, MAPKAPK5, TLR4, VSX2
	Biological Process	GO:0048565~digestive tract development	8	9.1954	0.000192807	TCF7L2, SHH, CDH1, SCT, ALDH1A2, SHOX2, RARB, PITX2
	Biological Process	GO:0051050~positive regulation of transport	18	20.6897	0.000196683	TCF7L2, ANXA1, ATP8A1, SCT, AMIGO1, SPHK1, SLC1A2, PCSK9, TULP1, TACR1, PTGS2, SLC6A4, SHH, CCKAR, CDH1, ZIC1, DRD2, TLR4
	Biological Process	GO:0010975~regulation of neuron projection development	13	14.9425	0.00021104	CPNE9, CHODL, AMIGO1, SPHK1, SHOX2, NGF, EFEMP1, XLR4B, SPP1, UBE2V2, MAPKAPK5, SLIT3, WNT3
	Biological Process	GO:0001764~neuron migration	8	9.1954	0.000231307	NR4A2, NRP2, CCKAR, OLIG3, CHL1, NR2F2, DRD2, PITX2
	Biological Process	GO:0003002~regionalization	11	12.6437	0.000231307	FOXB1, FOXC2, SHH, NRP2, GBX2, ALDH1A2, SIX3, LEF1, NR2F2, PITX2, WNT3
	Biological Process	GO:0010556~regulation of macromolecule biosynthetic process	39	44.8276	0.000274898	FOXC2, MYRF, LEF1, SHOX2, PRDM12, ETS1, SHH, EFEMP1, GBX2, CDH1, ZIC1, SIX3, DRD2, PITX2, RXRG, BEND6, FOXB1, TCF7L2, ZFHX3, PRKCH, OLIG3, IRX5, SPHK1, DNMT3A, IGF2, SOX14, FOS, NR2F2, NGF, POU4F1, POU3F4, NR4A2, MYCL, LIN28A, NFIA, RARB, MAPKAPK5, TLR4, VSX2
	Biological Process	GO:0010001~glial cell differentiation	9	10.3448	0.000286481	TCF7L2, FA2H, SHH, LIN28A, MYRF, SH3TC2, LEF1, TSPAN2, TLR4
	Biological Process	GO:0009952~anterior/posterior pattern specification	9	10.3448	0.000292749	FOXB1, FOXC2, SHH, GBX2, ALDH1A2, SIX3, LEF1, NR2F2, WNT3
	Biological Process	GO:0014031~mesenchymal cell development	8	9.1954	0.000551373	TCF7L2, FOXC2, SHH, NRP2, GBX2, ALDH1A2, LEF1, PITX2
	Biological Process	GO:0046824~positive regulation of nucleocytoplasmic transport	7	8.04598	0.000649453	TCF7L2, SHH, CDH1, SPHK1, ZIC1, PTGS2, TLR4
	Biological Process	GO:0014706~striated muscle tissue development	11	12.6437	0.000847279	TCF7L2, FOXC2, SHH, ALDH1A2, LEF1, SHOX2, RARB, FOS, NR2F2, PITX2, POU4F1
	Biological Process	GO:0048762~mesenchymal cell differentiation	8	9.1954	0.000847279	TCF7L2, FOXC2, SHH, NRP2, GBX2, ALDH1A2, LEF1, PITX2
	Biological Process	GO:0032355~response to estradiol	7	8.04598	0.0010731	ANXA1, ALDH1A2, DNMT3A, NR2F2, PTGS2, ETS1, SLC6A4
	Biological Process	GO:0031641~regulation of myelination	5	5.74713	0.00114114	TCF7L2, MYRF, KIF14, RARB, RXRG
	Biological Process	GO:0001667~ameboidal-type cell migration	10	11.4943	0.00114114	FOXC2, SHH, NRP2, GBX2, LEF1, TACR1, NR2F2, PITX2, PTGS2, ETS1
	Biological Process	GO:0060173~limb development	8	9.1954	0.00116783	SHH, ALDH1A2, LEF1, SHOX2, RARB, NR2F2, PITX2, WNT3
	Biological Process	GO:0030855~epithelial cell differentiation	13	14.9425	0.00141311	TMC1, FOXB1, FOXC2, PRKCH, ANXA1, LEF1, NR2F2, PTGS2, MYCL, FA2H, CDH1, SIX3, RARB
	Biological Process	GO:0001569~patterning of blood vessels	5	5.74713	0.00144477	FOXC2, SHH, GBX2, LEF1, PITX2
	Biological Process	GO:0009792~embryo development ending in birth or egg hatching	14	16.092	0.00144477	FOXB1, TCF7L2, FOXC2, APAF1, IRX5, LEF1, SHOX2, NR2F2, SHH, GBX2, CDH1, ALDH1A2, CDK2AP1, PITX2
	Biological Process	GO:0021794~thalamus development	4	4.5977	0.00148892	FOXB1, SHH, GBX2, SLC6A4
	Biological Process	GO:0090304~nucleic acid metabolic process	42	48.2759	0.00151698	FOXC2, MYRF, LEF1, SHOX2, PRDM12, ETS1, SHH, EFEMP1, GBX2, CDH1, ZIC1, SIX3, DRD2, PITX2, RXRG, BEND6, FOXB1, TCF7L2, ZFHX3, PRKCH, APAF1, OLIG3, IRX5, SPHK1, DNMT3A, IGF2, SOX14, FOS, NR2F2, NGF, POU4F1, POU3F4, NR4A2, MYCL, LIN28A, NFIA, PPP1R1B, UBE2V2, RARB, MAPKAPK5, TLR4, VSX2
	Biological Process	GO:0060323~head morphogenesis	5	5.74713	0.0015186	TCF7L2, CRISPLD1, LEF1, CDK2AP1, WNT3
	Biological Process	GO:0035113~embryonic appendage morphogenesis	7	8.04598	0.00155331	SHH, ALDH1A2, LEF1, SHOX2, RARB, PITX2, WNT3
	Biological Process	GO:0030326~embryonic limb morphogenesis	7	8.04598	0.00155331	SHH, ALDH1A2, LEF1, SHOX2, RARB, PITX2, WNT3
	Biological Process	GO:0001655~urogenital system development	10	11.4943	0.00155394	FOXB1, FOXC2, SHH, CALB1, LIN28A, ANXA1, NFIA, ALDH1A2, PCSK9, RARB
	Biological Process	GO:0016070~RNA metabolic process	39	44.8276	0.0017768	FOXC2, MYRF, LEF1, SHOX2, PRDM12, ETS1, SHH, EFEMP1, GBX2, CDH1, ZIC1, SIX3, DRD2, PITX2, RXRG, BEND6, FOXB1, TCF7L2, ZFHX3, PRKCH, OLIG3, IRX5, SPHK1, DNMT3A, IGF2, SOX14, FOS, NR2F2, NGF, POU4F1, POU3F4, NR4A2, MYCL, LIN28A, NFIA, PPP1R1B, RARB, TLR4, VSX2
	Biological Process	GO:0009966~regulation of signal transduction	27	31.0345	0.00220565	MAPKAP1, LEF1, SHOX2, KIF14, PCSK9, XIAP, PTGS2, SHH, SH3TC2, GPNMB, CDH1, ZIC1, SIX3, SLIT3, DRD2, WNT3, BEND6, TCF7L2, PRKCH, APAF1, SPHK1, IGF2, NGF, NR4A2, ALDH1A3, MAPKAPK5, TLR4
	Biological Process	GO:0008306~associative learning	6	6.89655	0.0022125	FOXB1, SCT, PPP1R1B, TACR1, FOS, DRD2
	Biological Process	GO:0010976~positive regulation of neuron projection development	9	10.3448	0.00235591	CPNE9, AMIGO1, SPHK1, XLR4B, SHOX2, UBE2V2, MAPKAPK5, NGF, WNT3
	Biological Process	GO:0007517~muscle organ development	10	11.4943	0.00240333	TCF7L2, FOXC2, ZFHX3, SHH, LEF1, SHOX2, FOS, NR2F2, PITX2, POU4F1
	Biological Process	GO:0042307~positive regulation of protein import into nucleus	6	6.89655	0.00248419	SHH, CDH1, SPHK1, ZIC1, PTGS2, TLR4
	Biological Process	GO:0031346~positive regulation of cell projection organization	10	11.4943	0.0025002	CPNE9, EFEMP1, AMIGO1, SPHK1, XLR4B, SHOX2, UBE2V2, MAPKAPK5, NGF, WNT3
	Biological Process	GO:0022604~regulation of cell morphogenesis	12	13.7931	0.00250612	CPNE9, TCF7L2, ANXA1, AMIGO1, LEF1, XLR4B, SHOX2, SPP1, SLIT3, NGF, WNT3, GAS7
	Biological Process	GO:0048557~embryonic digestive tract morphogenesis	4	4.5977	0.00251146	TCF7L2, SHH, SHOX2, PITX2
	Biological Process	GO:0048608~reproductive structure development	11	12.6437	0.00274884	TCF7L2, SHH, ANXA1, IRX5, CDH1, LEF1, SLIT3, NR2F2, PITX2, PTGS2, NEFH
	Biological Process	GO:1904591~positive regulation of protein import	6	6.89655	0.00285619	SHH, CDH1, SPHK1, ZIC1, PTGS2, TLR4
	Biological Process	GO:0061458~reproductive system development	11	12.6437	0.00293227	TCF7L2, SHH, ANXA1, IRX5, CDH1, LEF1, SLIT3, NR2F2, PITX2, PTGS2, NEFH
	Biological Process	GO:0001755~neural crest cell migration	5	5.74713	0.00303879	SHH, NRP2, GBX2, LEF1, PITX2
	Biological Process	GO:0034645~cellular macromolecule biosynthetic process	41	47.1264	0.00312114	FOXC2, MYRF, MAPKAP1, LEF1, SHOX2, PRDM12, ETS1, SHH, EFEMP1, GBX2, CDH1, ZIC1, SIX3, DRD2, PITX2, RXRG, BEND6, FOXB1, TCF7L2, ZFHX3, PRKCH, OLIG3, IRX5, SPHK1, DNMT3A, IGF2, SOX14, FOS, NR2F2, NGF, POU4F1, POU3F4, NR4A2, MYCL, LIN28A, NFIA, PPP1R1B, RARB, MAPKAPK5, TLR4, VSX2
	Biological Process	GO:0035239~tube morphogenesis	10	11.4943	0.00350612	TCF7L2, FOXC2, SHH, APAF1, GBX2, CDH1, ALDH1A2, LEF1, SHOX2, PITX2
	Biological Process	GO:0030902~hindbrain development	7	8.04598	0.00357452	SHH, GBX2, ALDH1A2, LEF1, KIF14, POU4F1, SLC6A4
	Biological Process	GO:0072359~circulatory system development	16	18.3908	0.00357452	TCF7L2, FOXC2, NRP2, SPHK1, LEF1, SHOX2, NR2F2, PTGS2, POU4F1, ETS1, SHH, GBX2, ALDH1A2, ARMC4, RARB, PITX2
	Biological Process	GO:0072358~cardiovascular system development	16	18.3908	0.00357452	TCF7L2, FOXC2, NRP2, SPHK1, LEF1, SHOX2, NR2F2, PTGS2, POU4F1, ETS1, SHH, GBX2, ALDH1A2, ARMC4, RARB, PITX2
	Biological Process	GO:0060485~mesenchyme development	8	9.1954	0.00357452	TCF7L2, FOXC2, SHH, NRP2, GBX2, ALDH1A2, LEF1, PITX2
	Biological Process	GO:0035107~appendage morphogenesis	7	8.04598	0.00359454	SHH, ALDH1A2, LEF1, SHOX2, RARB, PITX2, WNT3
	Biological Process	GO:0035108~limb morphogenesis	7	8.04598	0.00359454	SHH, ALDH1A2, LEF1, SHOX2, RARB, PITX2, WNT3
	Biological Process	GO:0021855~hypothalamus cell migration	3	3.44828	0.00365163	FOXB1, NRP2, PITX2
	Biological Process	GO:0010942~positive regulation of cell death	12	13.7931	0.00387344	TCF7L2, ALDH1A3, ANXA1, APAF1, ALDH1A2, DNMT3A, PCSK9, RARB, NGF, PTGS2, POU4F1, TLR4
	Biological Process	GO:0007584~response to nutrient	7	8.04598	0.00421216	APAF1, ALDH1A2, DNMT3A, SPP1, PITX2, PTGS2, SLC6A4
	Biological Process	GO:0007632~visual behavior	5	5.74713	0.00485541	FOXB1, SCT, PPP1R1B, SLC1A2, DRD2
	Biological Process	GO:0001568~blood vessel development	12	13.7931	0.00500886	TCF7L2, FOXC2, SHH, NRP2, GBX2, ALDH1A2, SPHK1, LEF1, NR2F2, PITX2, PTGS2, ETS1
	Biological Process	GO:0045165~cell fate commitment	8	9.1954	0.00500886	TCF7L2, FOXC2, SHH, OLIG3, NR2F2, POU4F1, WNT3, VSX2
	Biological Process	GO:0048639~positive regulation of developmental growth	7	8.04598	0.00500886	CPNE9, IGF2, DIO3, NGF, DRD2, WNT3, TSHR
	Biological Process	GO:0007416~synapse assembly	6	6.89655	0.00518176	CDH1, AMIGO1, XLR4B, UBE2V2, DRD2, CBLN2
	Biological Process	GO:0010770~positive regulation of cell morphogenesis involved in differentiation	7	8.04598	0.00520103	TCF7L2, AMIGO1, LEF1, XLR4B, SHOX2, NGF, WNT3
	Biological Process	GO:0007422~peripheral nervous system development	5	5.74713	0.00520103	FA2H, SH3TC2, NGF, POU4F1, NEFH
	Biological Process	GO:0048384~retinoic acid receptor signaling pathway	4	4.5977	0.00556091	ALDH1A3, ALDH1A2, RARB, RXRG
	Biological Process	GO:0032870~cellular response to hormone stimulus	11	12.6437	0.00565771	NR4A2, FOXC2, ANXA1, IGF2, PCSK9, RARB, SLIT3, FOS, NR2F2, RXRG, TSHR
	Biological Process	GO:0021879~forebrain neuron differentiation	5	5.74713	0.00600055	NRP2, GBX2, LEF1, DRD2, POU3F4
	Biological Process	GO:1902593~single-organism nuclear import	8	9.1954	0.00665265	TCF7L2, SHH, CDH1, SPHK1, ZIC1, SIX3, PTGS2, TLR4
	Biological Process	GO:0006606~protein import into nucleus	8	9.1954	0.00665265	TCF7L2, SHH, CDH1, SPHK1, ZIC1, SIX3, PTGS2, TLR4
	Biological Process	GO:0044744~protein targeting to nucleus	8	9.1954	0.00665265	TCF7L2, SHH, CDH1, SPHK1, ZIC1, SIX3, PTGS2, TLR4
	Biological Process	GO:0048545~response to steroid hormone	9	10.3448	0.00701384	NR4A2, ANXA1, SPP1, RARB, SLIT3, FOS, NR2F2, PTGS2, RXRG
	Biological Process	GO:0010769~regulation of cell morphogenesis involved in differentiation	9	10.3448	0.00708922	TCF7L2, AMIGO1, LEF1, XLR4B, SHOX2, SPP1, SLIT3, NGF, WNT3
	Biological Process	GO:0001944~vasculature development	12	13.7931	0.00717641	TCF7L2, FOXC2, SHH, NRP2, GBX2, ALDH1A2, SPHK1, LEF1, NR2F2, PITX2, PTGS2, ETS1
	Biological Process	GO:0043065~positive regulation of apoptotic process	11	12.6437	0.00787344	TCF7L2, ALDH1A3, ANXA1, APAF1, ALDH1A2, PCSK9, RARB, NGF, PTGS2, POU4F1, TLR4
	Biological Process	GO:0007166~cell surface receptor signaling pathway	24	27.5862	0.00824418	TCF7L2, FOXC2, NRP2, PRKCH, ANXA1, SPHK1, LEF1, SHOX2, IGF2, XIAP, FOS, TACR1, NGF, SHH, EFEMP1, CDH1, SIX3, SLIT3, TSPAN2, DRD2, PITX2, TLR4, WNT3, BEND6
	Biological Process	GO:0007616~long-term memory	4	4.5977	0.00824418	CALB1, CHST10, TACR1, DRD2
	Biological Process	GO:0043068~positive regulation of programmed cell death	11	12.6437	0.00824418	TCF7L2, ALDH1A3, ANXA1, APAF1, ALDH1A2, PCSK9, RARB, NGF, PTGS2, POU4F1, TLR4
	Biological Process	GO:0021872~forebrain generation of neurons	5	5.74713	0.00873739	NRP2, GBX2, LEF1, DRD2, POU3F4
	Biological Process	GO:0016055~Wnt signaling pathway	9	10.3448	0.00936471	TCF7L2, SHH, CDH1, SIX3, LEF1, XIAP, DRD2, PITX2, WNT3
	Biological Process	GO:0198738~cell-cell signaling by wnt	9	10.3448	0.00945829	TCF7L2, SHH, CDH1, SIX3, LEF1, XIAP, DRD2, PITX2, WNT3
	Biological Process	GO:0048048~embryonic eye morphogenesis	4	4.5977	0.009472	ALDH1A3, EFEMP1, SIX3, RARB
	Biological Process	GO:0032846~positive regulation of homeostatic process	7	8.04598	0.0105132	ANXA1, SPP1, MAPKAPK5, TACR1, DRD2, PTGS2, ETS1
	Biological Process	GO:0046822~regulation of nucleocytoplasmic transport	7	8.04598	0.0105132	TCF7L2, SHH, CDH1, SPHK1, ZIC1, PTGS2, TLR4
	Biological Process	GO:0001649~osteoblast differentiation	7	8.04598	0.0105132	SHH, GPNMB, LEF1, SHOX2, IGF2, SPP1, WNT3
	Biological Process	GO:0014003~oligodendrocyte development	4	4.5977	0.010824	TCF7L2, FA2H, SHH, MYRF
	Biological Process	GO:0030901~midbrain development	5	5.74713	0.0113603	FOXB1, SHH, MAPKAP1, SYPL2, WNT3
	Biological Process	GO:0010647~positive regulation of cell communication	18	20.6897	0.0120823	TCF7L2, PRKCH, APAF1, SCT, SPHK1, SHOX2, IGF2, XIAP, TACR1, NGF, PTGS2, ALDH1A3, SHH, CCKAR, GPNMB, DRD2, TLR4, WNT3
	Biological Process	GO:0010629~negative regulation of gene expression	19	21.8391	0.0120823	TCF7L2, FOXC2, ZFHX3, OLIG3, LEF1, SHOX2, DNMT3A, XIAP, SOX14, NR2F2, POU4F1, NR4A2, SHH, LIN28A, NFIA, CDH1, SIX3, RARB, SLIT3
	Biological Process	GO:0060325~face morphogenesis	4	4.5977	0.0121922	TCF7L2, CRISPLD1, LEF1, CDK2AP1
	Biological Process	GO:0031076~embryonic camera-type eye development	4	4.5977	0.0121922	ALDH1A3, ALDH1A2, SIX3, PITX2
	Biological Process	GO:0072001~renal system development	8	9.1954	0.0129386	FOXC2, SHH, CALB1, LIN28A, NFIA, ALDH1A2, PCSK9, RARB
	Biological Process	GO:0040018~positive regulation of multicellular organism growth	4	4.5977	0.0129456	IGF2, DIO3, DRD2, TSHR
	Biological Process	GO:0017038~protein import	8	9.1954	0.0149955	TCF7L2, SHH, CDH1, SPHK1, ZIC1, SIX3, PTGS2, TLR4
	Biological Process	GO:0048709~oligodendrocyte differentiation	5	5.74713	0.015586	TCF7L2, FA2H, SHH, MYRF, TSPAN2
	Biological Process	GO:0030111~regulation of Wnt signaling pathway	7	8.04598	0.0162857	TCF7L2, SHH, CDH1, SIX3, LEF1, XIAP, WNT3
	Biological Process	GO:0035136~forelimb morphogenesis	4	4.5977	0.0176689	SHH, ALDH1A2, SHOX2, WNT3
	Biological Process	GO:0035137~hindlimb morphogenesis	4	4.5977	0.0186931	SHH, RARB, PITX2, WNT3
	Biological Process	GO:0001525~angiogenesis	9	10.3448	0.0190124	FOXC2, SHH, NRP2, GBX2, SPHK1, LEF1, PITX2, PTGS2, ETS1
	Biological Process	GO:0042993~positive regulation of transcription factor import into nucleus	4	4.5977	0.0196324	CDH1, SPHK1, PTGS2, TLR4
	Biological Process	GO:0090316~positive regulation of intracellular protein transport	7	8.04598	0.0201392	TCF7L2, SHH, CDH1, SPHK1, ZIC1, PTGS2, TLR4
	Biological Process	GO:0043217~myelin maintenance	3	3.44828	0.0202843	FA2H, MYRF, SH3TC2
	Biological Process	GO:0003007~heart morphogenesis	7	8.04598	0.0211026	FOXC2, SHH, ALDH1A2, SHOX2, RARB, PITX2, POU4F1
	Biological Process	GO:0050770~regulation of axonogenesis	6	6.89655	0.021568	AMIGO1, SHOX2, SPP1, SLIT3, NGF, WNT3
	Biological Process	GO:1904589~regulation of protein import	6	6.89655	0.0225145	SHH, CDH1, SPHK1, ZIC1, PTGS2, TLR4
	Biological Process	GO:0007618~mating	4	4.5977	0.0238787	SHH, PPP1R1B, TACR1, SLC6A4
	Biological Process	GO:0042472~inner ear morphogenesis	5	5.74713	0.0239363	ALDH1A3, GBX2, ZIC1, TSHR, POU3F4
	Biological Process	GO:1905114~cell surface receptor signaling pathway involved in cell-cell signaling	9	10.3448	0.0240646	TCF7L2, SHH, CDH1, SIX3, LEF1, XIAP, DRD2, PITX2, WNT3
	Biological Process	GO:0072189~ureter development	3	3.44828	0.0260616	SHH, NFIA, ALDH1A2
	Biological Process	GO:0045892~negative regulation of transcription, DNA-templated	15	17.2414	0.0268931	TCF7L2, FOXC2, ZFHX3, OLIG3, LEF1, SHOX2, DNMT3A, SOX14, NR2F2, POU4F1, NR4A2, SHH, NFIA, SIX3, RARB
	Biological Process	GO:0021915~neural tube development	6	6.89655	0.0268931	FOXB1, TCF7L2, SHH, APAF1, GBX2, ALDH1A2
	Biological Process	GO:0010605~negative regulation of macromolecule metabolic process	23	26.4368	0.0271921	TCF7L2, FOXC2, ZFHX3, OLIG3, LEF1, SHOX2, DNMT3A, PCSK9, XIAP, SOX14, NR2F2, NGF, POU4F1, NR4A2, SHH, LIN28A, NFIA, CDH1, PPP1R1B, SIX3, RARB, SLIT3, TLR4
	Biological Process	GO:0033157~regulation of intracellular protein transport	8	9.1954	0.0273151	TCF7L2, SHH, SH3TC2, CDH1, SPHK1, ZIC1, PTGS2, TLR4
	Biological Process	GO:0042552~myelination	5	5.74713	0.0277868	FA2H, MYRF, SH3TC2, AMIGO1, TSPAN2
	Biological Process	GO:0032386~regulation of intracellular transport	9	10.3448	0.0277868	TCF7L2, SHH, SH3TC2, CDH1, SPHK1, ZIC1, PTGS2, NEFH, TLR4
	Biological Process	GO:0048546~digestive tract morphogenesis	4	4.5977	0.0279271	TCF7L2, SHH, SHOX2, PITX2
	Biological Process	GO:0007272~ensheathment of neurons	5	5.74713	0.0292088	FA2H, MYRF, SH3TC2, AMIGO1, TSPAN2
	Biological Process	GO:0014013~regulation of gliogenesis	5	5.74713	0.0315851	TCF7L2, SHH, PRKCH, LIN28A, EFEMP1
	Biological Process	GO:0021924~cell proliferation in external granule layer	3	3.44828	0.0315851	SHH, GBX2, SLC6A4
	Biological Process	GO:0032225~regulation of synaptic transmission, dopaminergic	3	3.44828	0.0315851	DRD2, PTGS2, SLC6A4
	Biological Process	GO:1902679~negative regulation of RNA biosynthetic process	15	17.2414	0.0316843	TCF7L2, FOXC2, ZFHX3, OLIG3, LEF1, SHOX2, DNMT3A, SOX14, NR2F2, POU4F1, NR4A2, SHH, NFIA, SIX3, RARB
	Biological Process	GO:0009913~epidermal cell differentiation	6	6.89655	0.0330125	TMC1, MYCL, FA2H, PRKCH, ANXA1, PTGS2
	Biological Process	GO:0021534~cell proliferation in hindbrain	3	3.44828	0.0348645	SHH, GBX2, SLC6A4
	Biological Process	GO:0032388~positive regulation of intracellular transport	7	8.04598	0.0351751	TCF7L2, SHH, CDH1, SPHK1, ZIC1, PTGS2, TLR4
	Biological Process	GO:0050768~negative regulation of neurogenesis	7	8.04598	0.0367645	SHH, LIN28A, EFEMP1, SIX3, SPP1, WNT3, SLC6A4
	Biological Process	GO:0001666~response to hypoxia	7	8.04598	0.036988	NR4A2, APAF1, DNMT3A, DRD2, PTGS2, ETS1, SLC6A4
	Biological Process	GO:0046651~lymphocyte proliferation	7	8.04598	0.036988	SHH, ANXA1, GPNMB, LEF1, IGF2, TACR1, TLR4
	Biological Process	GO:0033189~response to vitamin A	3	3.44828	0.0376312	ALDH1A2, DNMT3A, PITX2
	Biological Process	GO:0021756~striatum development	3	3.44828	0.0376312	ALDH1A3, RARB, DRD2
	Biological Process	GO:0001822~kidney development	7	8.04598	0.0376312	FOXC2, SHH, CALB1, LIN28A, ALDH1A2, PCSK9, RARB
	Biological Process	GO:0050670~regulation of lymphocyte proliferation	6	6.89655	0.0379798	SHH, ANXA1, GPNMB, IGF2, TACR1, TLR4
	Biological Process	GO:0050671~positive regulation of lymphocyte proliferation	5	5.74713	0.0388353	SHH, ANXA1, IGF2, TACR1, TLR4
	Biological Process	GO:0007411~axon guidance	6	6.89655	0.0388353	SHH, NRP2, GBX2, CHL1, SLIT3, WNT3
	Biological Process	GO:0032944~regulation of mononuclear cell proliferation	6	6.89655	0.0388353	SHH, ANXA1, GPNMB, IGF2, TACR1, TLR4
	Biological Process	GO:0006913~nucleocytoplasmic transport	8	9.1954	0.0388353	TCF7L2, SHH, CDH1, SPHK1, ZIC1, SIX3, PTGS2, TLR4
	Biological Process	GO:0045934~negative regulation of nucleobase-containing compound metabolic process	16	18.3908	0.0390778	TCF7L2, FOXC2, ZFHX3, OLIG3, LEF1, SHOX2, DNMT3A, SOX14, NR2F2, POU4F1, NR4A2, SHH, NFIA, SIX3, RARB, DRD2
	Biological Process	GO:0097485~neuron projection guidance	6	6.89655	0.0391519	SHH, NRP2, GBX2, CHL1, SLIT3, WNT3
	Biological Process	GO:0042471~ear morphogenesis	5	5.74713	0.0391967	ALDH1A3, GBX2, ZIC1, TSHR, POU3F4
	Biological Process	GO:0031327~negative regulation of cellular biosynthetic process	17	19.5402	0.0392485	TCF7L2, FOXC2, ZFHX3, OLIG3, LEF1, SHOX2, DNMT3A, SOX14, NR2F2, POU4F1, NR4A2, SHH, LIN28A, NFIA, SIX3, RARB, DRD2
	Biological Process	GO:0048670~regulation of collateral sprouting	3	3.44828	0.0392485	SPP1, NGF, WNT3
	Biological Process	GO:0032946~positive regulation of mononuclear cell proliferation	5	5.74713	0.0392485	SHH, ANXA1, IGF2, TACR1, TLR4
	Biological Process	GO:0051253~negative regulation of RNA metabolic process	15	17.2414	0.0392485	TCF7L2, FOXC2, ZFHX3, OLIG3, LEF1, SHOX2, DNMT3A, SOX14, NR2F2, POU4F1, NR4A2, SHH, NFIA, SIX3, RARB
	Biological Process	GO:0051169~nuclear transport	8	9.1954	0.0392485	TCF7L2, SHH, CDH1, SPHK1, ZIC1, SIX3, PTGS2, TLR4
	Biological Process	GO:0048588~developmental cell growth	6	6.89655	0.0392485	CPNE9, NRP2, SPP1, SLIT3, NGF, WNT3
	Biological Process	GO:0071407~cellular response to organic cyclic compound	9	10.3448	0.0392485	NR4A2, LIN28A, ANXA1, CDH1, RARB, NR2F2, PTGS2, RXRG, SLC6A4
	Biological Process	GO:0045787~positive regulation of cell cycle	7	8.04598	0.0395503	ANXA1, SPHK1, IGF2, KIF14, DRD2, POU4F1, SLC6A4
	Biological Process	GO:0010648~negative regulation of cell communication	14	16.092	0.0426471	TCF7L2, MAPKAP1, LEF1, PTGS2, SLC6A4, NR4A2, SHH, CDH1, SIX3, MAPKAPK5, SLIT3, DRD2, TLR4, BEND6
	Biological Process	GO:0030178~negative regulation of Wnt signaling pathway	5	5.74713	0.0426471	TCF7L2, SHH, CDH1, SIX3, LEF1
	Biological Process	GO:2000113~negative regulation of cellular macromolecule biosynthetic process	16	18.3908	0.0434795	TCF7L2, FOXC2, ZFHX3, OLIG3, LEF1, SHOX2, DNMT3A, SOX14, NR2F2, POU4F1, NR4A2, SHH, LIN28A, NFIA, SIX3, RARB
	Biological Process	GO:0003206~cardiac chamber morphogenesis	5	5.74713	0.0442515	FOXC2, SHOX2, RARB, PITX2, POU4F1
	Biological Process	GO:0070665~positive regulation of leukocyte proliferation	5	5.74713	0.0442515	SHH, ANXA1, IGF2, TACR1, TLR4
	Biological Process	GO:1900180~regulation of protein localization to nucleus	6	6.89655	0.0442515	SHH, CDH1, SPHK1, ZIC1, PTGS2, TLR4
	Biological Process	GO:0051961~negative regulation of nervous system development	7	8.04598	0.0453155	SHH, LIN28A, EFEMP1, SIX3, SPP1, WNT3, SLC6A4
	Biological Process	GO:0051965~positive regulation of synapse assembly	4	4.5977	0.0468672	AMIGO1, XLR4B, UBE2V2, CBLN2
	Biological Process	GO:0045471~response to ethanol	5	5.74713	0.0468672	SHH, DNMT3A, TACR1, DRD2, TLR4
	Biological Process	GO:0046887~positive regulation of hormone secretion	5	5.74713	0.0478211	TCF7L2, CCKAR, SCT, TACR1, DRD2
	Biological Process	GO:0045665~negative regulation of neuron differentiation	6	6.89655	0.0492197	SHH, EFEMP1, SIX3, SPP1, WNT3, SLC6A4
	Biological Process	GO:0009967~positive regulation of signal transduction	15	17.2414	0.0496977	TCF7L2, PRKCH, APAF1, SPHK1, SHOX2, IGF2, XIAP, NGF, PTGS2, ALDH1A3, SHH, GPNMB, DRD2, TLR4, WNT3
PND21	Biological Process	GO:0007399~nervous system development	88	83.8095	1.63144e-56	BARHL2, NRP2, WNT2B, ITGAM, CITED1, RAX, FMN1, SPINT2, GLI1, CELSR1, ETS1, CLDN1, ARHGAP4, CCKAR, HTR7, SALL4, KIF13B, HYDIN, CNGA3, NOS1, CCR5, FEZF1, POSTN, TRP73, ETV1, ISL1, ALDH1A3, ADCYAP1, WDR81, ADORA2A, SFRP5, XLR3B, GPR161, RARB, HAP1, MAPT, S100A9, CD44, CRB1, CEBPB, SLC45A3, DNAH5, SHOX2, SLC1A2, AK4, ASCL1, GATA2, AK7, TTN, BLOC1S6, SH3TC2, CCL5, PENK, SPP1, HES1, SIX3OS1, DRD2, DRD3…
	Biological Process	GO:0022008~neurogenesis	66	62.8571	2.07753e-37	BARHL2, NRP2, WNT2B, ITGAM, FMN1, CELSR1, ARHGAP4, CCKAR, HTR7, KIF13B, CNGA3, NOS1, CCR5, FEZF1, POSTN, TRP73, ETV1, ISL1, ADCYAP1, WDR81, ADORA2A, XLR3B, RARB, HAP1, MAPT, S100A9, CD44, CRB1, CEBPB, SLC45A3, SHOX2, ASCL1, GATA2, BLOC1S6, SH3TC2, CCL5, PENK, SPP1, HES1, SIX3OS1, DRD2, DRD3, EIF4E, CORIN, RAP1GAP2, P2RY12, NTNG1, CDKN2B, TFAP2C, SKOR1, PLK5, KLHL1, NR2F2, POU4F1, ELL3, AGT, GDF7,…
	Biological Process	GO:0048468~cell development	70	66.6667	3.69668e-33	BARHL2, NRP2, ITGAM, CITED1, FMN1, SPINT2, CLDN1, ARHGAP4, CCKAR, HTR7, KIF13B, HYDIN, CNGA3, NOS1, CCR5, FEZF1, POSTN, GPX1, TRP73, ETV1, ISL1, ADCYAP1, WDR81, ADORA2A, XLR3B, RARB, HAP1, MAPT, S100A9, CD44, CRB1, SLC45A3, SHOX2, ASCL1, GATA2, TTN, BLOC1S6, SH3TC2, CCL5, SPP1, HES1, SIX3OS1, DRD2, DRD3, EIF4E, TBX1, RAP1GAP2, P2RY12, NTNG1, CDKN2B, TFAP2C, SKOR1, PLK5, KLHL1, FUZ, ESR1, POU4F1, …
	Biological Process	GO:0030182~neuron differentiation	52	49.5238	6.2313e-26	BARHL2, NRP2, WNT2B, FMN1, ARHGAP4, CCKAR, HTR7, KIF13B, CNGA3, CCR5, FEZF1, POSTN, TRP73, ETV1, ISL1, ADCYAP1, ADORA2A, XLR3B, RARB, HAP1, MAPT, CD44, CRB1, CEBPB, SHOX2, ASCL1, GATA2, BLOC1S6, CCL5, SPP1, HES1, SIX3OS1, DRD2, EIF4E, CORIN, RAP1GAP2, NTNG1, TFAP2C, SKOR1, PLK5, KLHL1, POU4F1, GDF7, NR4A2, RPGRIP1, MEIS1, RAB13, VWC2, CNTN2, VSX1, LHX9, LHX8
	Biological Process	GO:0007417~central nervous system development	42	40	5.24355e-22	NRP2, WNT2B, ITGAM, CITED1, DNAH5, SLC1A2, RAX, AK4, CELSR1, ASCL1, GLI1, GATA2, AK7, ETS1, TTN, CCKAR, HYDIN, HES1, DRD2, FEZF1, DRD3, TBX1, CCR1, TFAP2C, TRP73, KLHL1, FUZ, NR2F2, ISL1, POU4F1, AGT, GDF7, NR4A2, ALDH1A3, ADCYAP1, ADORA2A, VNN3, RARB, CNTN2, HAP1, S100A9, LHX8
	Biological Process	GO:0051960~regulation of nervous system development	40	38.0952	8.64774e-21	BARHL2, SLC45A3, SHOX2, CELSR1, ASCL1, GLI1, GATA2, ARHGAP4, HTR7, CCL5, SPP1, KIF13B, HES1, SIX3OS1, NOS1, CCR5, DRD2, FEZF1, DRD3, EIF4E, LRRC4B, RAP1GAP2, P2RY12, CDKN2B, PLK5, TRP73, ISL1, POU4F1, ELL3, GDF7, ADCYAP1, MEIS1, SFRP5, XLR3B, GPR161, VWC2, RARB, CNTN2, HAP1, MAPT
	Biological Process	GO:0048666~neuron development	42	40	3.42544e-20	CRB1, BARHL2, NRP2, SHOX2, FMN1, ASCL1, GATA2, ARHGAP4, BLOC1S6, CCKAR, HTR7, SPP1, KIF13B, HES1, CNGA3, CCR5, DRD2, FEZF1, RAP1GAP2, NTNG1, POSTN, SKOR1, PLK5, TRP73, KLHL1, ETV1, ISL1, POU4F1, GDF7, NR4A2, RPGRIP1, ADCYAP1, ADORA2A, XLR3B, RAB13, CNTN2, HAP1, MAPT, VSX1, CD44, LHX9, LHX8
	Biological Process	GO:0048513~animal organ development	67	63.8095	3.92974e-19	NRP2, WNT2B, ITGAM, CITED1, NPY2R, RAX, FMN1, STON2, SPINT2, GLI1, CELSR1, ETS1, CLDN1, CCKAR, SALL4, HYDIN, CNGA3, FEZF1, GPX1, FBXW7, TRP73, ETV1, ISL1, ALDH1A3, ADCYAP1, VGF, SFRP5, RARB, HAP1, CD44, CRB1, CEBPB, DNAH5, SHOX2, SLC1A2, AK4, ASCL1, GATA2, AK7, TTN, CRHR2, CCL5, SPP1, HES1, DRD2, EIF4E, TBX1, CCR1, TFAP2B, CDKN2B, TFAP2C, KLHL1, FUZ, NR2F2, ESR1, POU4F1, AGT, GDF7, NR4A2, RPGRIP1…
	Biological Process	GO:0050767~regulation of neurogenesis	35	33.3333	1.71956e-17	BARHL2, SLC45A3, SHOX2, ASCL1, GATA2, ARHGAP4, HTR7, CCL5, SPP1, KIF13B, HES1, SIX3OS1, NOS1, CCR5, DRD2, FEZF1, DRD3, EIF4E, RAP1GAP2, P2RY12, CDKN2B, PLK5, TRP73, ISL1, POU4F1, ELL3, GDF7, ADCYAP1, MEIS1, XLR3B, VWC2, RARB, CNTN2, HAP1, MAPT
	Biological Process	GO:0007420~brain development	33	31.4286	7.55726e-17	NRP2, WNT2B, CITED1, DNAH5, SLC1A2, RAX, AK4, ASCL1, GLI1, GATA2, AK7, ETS1, TTN, CCKAR, HYDIN, HES1, DRD2, FEZF1, CCR1, TFAP2C, TRP73, KLHL1, NR2F2, ISL1, POU4F1, GDF7, NR4A2, ALDH1A3, ADCYAP1, RARB, CNTN2, HAP1, LHX8
	Biological Process	GO:0030900~forebrain development	26	24.7619	3.49331e-16	NRP2, WNT2B, DNAH5, SLC1A2, RAX, ASCL1, GLI1, GATA2, ETS1, CCKAR, HES1, DRD2, FEZF1, TFAP2C, TRP73, NR2F2, ISL1, POU4F1, GDF7, NR4A2, ALDH1A3, ADCYAP1, RARB, CNTN2, HAP1, LHX8
	Biological Process	GO:0031175~neuron projection development	33	31.4286	2.91889e-14	BARHL2, NRP2, SHOX2, FMN1, ARHGAP4, BLOC1S6, CCKAR, HTR7, SPP1, KIF13B, HES1, CCR5, DRD2, FEZF1, RAP1GAP2, NTNG1, POSTN, PLK5, KLHL1, ETV1, ISL1, POU4F1, GDF7, NR4A2, ADCYAP1, ADORA2A, XLR3B, RAB13, CNTN2, HAP1, MAPT, CD44, LHX9
	Biological Process	GO:0009887~organ morphogenesis	33	31.4286	9.09927e-13	CRB1, CEBPB, NRP2, WNT2B, CITED1, SHOX2, NPY2R, FMN1, CELSR1, GLI1, GATA2, TTN, HES1, CNGA3, TBX1, TFAP2B, TFAP2C, FBXW7, FUZ, ISL1, ESR1, POU4F1, AGT, GDF7, RPGRIP1, ALDH1A3, MEIS1, SFRP5, RARB, VSX1, CD44, LHX9, LHX8
	Biological Process	GO:0045664~regulation of neuron differentiation	27	25.7143	3.79506e-12	BARHL2, SHOX2, ASCL1, GATA2, ARHGAP4, HTR7, CCL5, SPP1, KIF13B, HES1, SIX3OS1, CCR5, FEZF1, EIF4E, RAP1GAP2, PLK5, TRP73, ISL1, GDF7, ADCYAP1, MEIS1, XLR3B, VWC2, RARB, CNTN2, HAP1, MAPT
	Biological Process	GO:0099536~synaptic signaling	24	22.8571	4.19003e-11	NPFFR1, HTR1D, NPY2R, LYPD1, STON2, DOC2B, SYTL5, CELSR1, HTR4, DOC2G, AGT, CRHR2, ADCYAP1, HTR7, VGF, ADORA2A, PENK, OTOF, CNTN2, MAPT, HAP1, NOS1, DRD2, DRD3
	Biological Process	GO:0099537~trans-synaptic signaling	24	22.8571	4.19003e-11	NPFFR1, HTR1D, NPY2R, LYPD1, STON2, DOC2B, SYTL5, CELSR1, HTR4, DOC2G, AGT, CRHR2, ADCYAP1, HTR7, VGF, ADORA2A, PENK, OTOF, CNTN2, MAPT, HAP1, NOS1, DRD2, DRD3
	Biological Process	GO:0010628~positive regulation of gene expression	38	36.1905	1.70562e-10	BARHL2, CEBPB, CITED1, SHOX2, RAX, ASCL1, GLI1, GATA2, ETS1, CRHR2, CCL5, SALL4, HES1, NOS1, CCR5, DRD2, FEZF1, DRD3, TBX1, TFAP2B, TFAP2C, FBXW7, TRP73, FUZ, ETV1, NR2F2, ISL1, ESR1, POU4F1, AGT, ELL3, GDF7, NR4A2, ADCYAP1, MEIS1, RARB, CNTN2, CD44
	Biological Process	GO:0016477~cell migration	32	30.4762	2.10498e-10	BARHL2, NRP2, ITGAM, CELSR1, ASCL1, GATA2, ETS1, ARHGAP4, CCKAR, CCL5, SPP1, HES1, CCR5, DRD2, FEZF1, TBX1, CCR1, P2RY12, POSTN, GPX1, FBXW7, FUZ, NR2F2, ISL1, POU4F1, AGT, NR4A2, RAB13, CNTN2, MAPT, S100A9, CD44
	Biological Process	GO:0021536~diencephalon development	12	11.4286	3.45957e-10	NR4A2, ADCYAP1, NRP2, RAX, HES1, HAP1, DRD2, GLI1, GATA2, POU4F1, ISL1, ETS1
	Biological Process	GO:0046903~secretion	30	28.5714	4.32146e-10	NPY2R, DOC2B, CELSR1, GATA2, DOC2G, CRHR2, BLOC1S6, CCKAR, HTR7, CCL5, OTOF, NOS1, CCR5, DRD2, DRD3, CORIN, CCR1, P2RY12, TFAP2B, POSTN, TRP73, SYTL5, ISL1, AGT, ADCYAP1, ADORA2A, VGF, RAB13, HAP1, S100A9
	Biological Process	GO:0032990~cell part morphogenesis	27	25.7143	5.77848e-10	BARHL2, NRP2, DNAH5, SHOX2, FMN1, AK7, ARHGAP4, CCKAR, SPP1, HYDIN, CCR5, DRD2, FEZF1, NTNG1, POSTN, FUZ, ETV1, ISL1, GDF7, NR4A2, ADORA2A, XLR3B, CNTN2, HAP1, MAPT, LHX9, BCL2L1
	Biological Process	GO:0031328~positive regulation of cellular biosynthetic process	37	35.2381	6.77614e-10	BARHL2, CEBPB, SLC45A3, CITED1, SHOX2, RAX, ASCL1, GLI1, GATA2, ETS1, CRHR2, CCL5, SALL4, HES1, NOS1, DRD2, FEZF1, DRD3, TBX1, TFAP2B, TFAP2C, FBXW7, TRP73, ETV1, NR2F2, ISL1, ESR1, POU4F1, AGT, ELL3, GDF7, NR4A2, ADCYAP1, MEIS1, ADORA2A, GPR161, RARB
	Biological Process	GO:0000904~cell morphogenesis involved in differentiation	26	24.7619	7.1917e-10	BARHL2, NRP2, CITED1, SHOX2, FMN1, SPINT2, ARHGAP4, CCKAR, SPP1, KIF13B, HES1, CCR5, DRD2, FEZF1, NTNG1, POSTN, FUZ, ETV1, ISL1, ELL3, GDF7, NR4A2, XLR3B, CNTN2, MAPT, LHX9
	Biological Process	GO:0048858~cell projection morphogenesis	26	24.7619	1.408e-09	BARHL2, NRP2, DNAH5, SHOX2, FMN1, AK7, ARHGAP4, CCKAR, SPP1, HYDIN, CCR5, DRD2, FEZF1, NTNG1, POSTN, FUZ, ETV1, ISL1, GDF7, NR4A2, ADORA2A, XLR3B, CNTN2, HAP1, MAPT, LHX9
	Biological Process	GO:0045893~positive regulation of transcription, DNA-templated	32	30.4762	2.60886e-09	BARHL2, CEBPB, CITED1, SHOX2, RAX, ASCL1, GLI1, GATA2, ETS1, SALL4, HES1, NOS1, DRD2, FEZF1, DRD3, TBX1, TFAP2B, TFAP2C, FBXW7, TRP73, ETV1, NR2F2, ISL1, ESR1, POU4F1, AGT, ELL3, GDF7, NR4A2, ADCYAP1, MEIS1, RARB
	Biological Process	GO:1902680~positive regulation of RNA biosynthetic process	32	30.4762	2.67142e-09	BARHL2, CEBPB, CITED1, SHOX2, RAX, ASCL1, GLI1, GATA2, ETS1, SALL4, HES1, NOS1, DRD2, FEZF1, DRD3, TBX1, TFAP2B, TFAP2C, FBXW7, TRP73, ETV1, NR2F2, ISL1, ESR1, POU4F1, AGT, ELL3, GDF7, NR4A2, ADCYAP1, MEIS1, RARB
	Biological Process	GO:0032940~secretion by cell	27	25.7143	2.67142e-09	NPY2R, DOC2B, CELSR1, GATA2, DOC2G, CRHR2, BLOC1S6, CCKAR, HTR7, CCL5, OTOF, NOS1, CCR5, DRD2, DRD3, CCR1, P2RY12, TFAP2B, POSTN, SYTL5, ISL1, AGT, ADCYAP1, ADORA2A, VGF, RAB13, HAP1
	Biological Process	GO:0045935~positive regulation of nucleobase-containing compound metabolic process	35	33.3333	3.73514e-09	BARHL2, CEBPB, CITED1, SHOX2, RAX, ASCL1, GLI1, GATA2, ETS1, CRHR2, SALL4, HES1, NOS1, DRD2, FEZF1, DRD3, TBX1, TFAP2B, TFAP2C, FBXW7, TRP73, ETV1, NR2F2, ISL1, ESR1, POU4F1, AGT, ELL3, GDF7, NR4A2, ADCYAP1, MEIS1, ADORA2A, GPR161, RARB
	Biological Process	GO:0000902~cell morphogenesis	31	29.5238	4.02779e-09	BARHL2, NRP2, CITED1, DNAH5, SHOX2, FMN1, SPINT2, AK7, ARHGAP4, CCKAR, SPP1, KIF13B, HYDIN, HES1, CCR5, DRD2, FEZF1, NTNG1, POSTN, FUZ, ETV1, ISL1, ELL3, GDF7, NR4A2, ADORA2A, XLR3B, CNTN2, HAP1, MAPT, LHX9
	Biological Process	GO:0009966~regulation of signal transduction	43	40.9524	4.61749e-09	WNT2B, SHOX2, NPY2R, ASCL1, GLI1, GATA2, CRHR2, SH3TC2, CCL5, PMAIP1, HES1, NOS1, DRD2, DRD3, LRRC4B, TBX1, CCR1, RAP1GAP2, TFAP2B, POSTN, CDKN2B, SKOR1, GPX1, FBXW7, TRP73, FUZ, ISL1, ESR1, AGT, ELL3, GDF7, NR4A2, ALDH1A3, ADCYAP1, ADORA2A, SFRP5, GPR161, VWC2, CNTN2, HAP1, S100A9, CD44, BCL2L1
	Biological Process	GO:0051046~regulation of secretion	24	22.8571	5.87582e-09	P2RY12, TFAP2B, POSTN, NPY2R, DOC2B, SYTL5, CELSR1, GATA2, ISL1, DOC2G, AGT, CRHR2, ADCYAP1, CCKAR, HTR7, ADORA2A, CCL5, HAP1, NOS1, CCR5, DRD2, S100A9, DRD3, CORIN
	Biological Process	GO:0051254~positive regulation of RNA metabolic process	32	30.4762	5.95011e-09	BARHL2, CEBPB, CITED1, SHOX2, RAX, ASCL1, GLI1, GATA2, ETS1, SALL4, HES1, NOS1, DRD2, FEZF1, DRD3, TBX1, TFAP2B, TFAP2C, FBXW7, TRP73, ETV1, NR2F2, ISL1, ESR1, POU4F1, AGT, ELL3, GDF7, NR4A2, ADCYAP1, MEIS1, RARB
	Biological Process	GO:1901214~regulation of neuron death	17	16.1905	6.14232e-09	TFAP2B, CEBPB, GPX1, CITED1, FBXW7, TRP73, ASCL1, ISL1, POU4F1, ESR1, AGT, NR4A2, ADORA2A, CCL5, PMAIP1, NOS1, BCL2L1
	Biological Process	GO:0051962~positive regulation of nervous system development	21	20	7.22597e-09	PLK5, SHOX2, TRP73, GLI1, ASCL1, GATA2, ELL3, GDF7, ADCYAP1, HTR7, XLR3B, CCL5, VWC2, RARB, HES1, MAPT, HAP1, CCR5, DRD2, FEZF1, LRRC4B
	Biological Process	GO:0048812~neuron projection morphogenesis	21	20	9.89879e-09	NTNG1, BARHL2, NRP2, POSTN, SHOX2, FMN1, ETV1, ISL1, ARHGAP4, GDF7, NR4A2, CCKAR, ADORA2A, XLR3B, SPP1, CNTN2, MAPT, CCR5, DRD2, FEZF1, LHX9
	Biological Process	GO:0043523~regulation of neuron apoptotic process	15	14.2857	1.50426e-08	TFAP2B, CEBPB, GPX1, CITED1, FBXW7, TRP73, ASCL1, ISL1, POU4F1, ESR1, AGT, NR4A2, ADORA2A, PMAIP1, BCL2L1
	Biological Process	GO:0048667~cell morphogenesis involved in neuron differentiation	20	19.0476	1.91997e-08	NTNG1, BARHL2, NRP2, SHOX2, FMN1, ETV1, ISL1, ARHGAP4, GDF7, NR4A2, CCKAR, XLR3B, SPP1, CNTN2, HES1, MAPT, CCR5, DRD2, FEZF1, LHX9
	Biological Process	GO:0010721~negative regulation of cell development	17	16.1905	2.61017e-08	RAP1GAP2, CDKN2B, POSTN, CITED1, TRP73, FUZ, ASCL1, ISL1, ARHGAP4, ADCYAP1, MEIS1, SPP1, CNTN2, HES1, CCR5, DRD3, EIF4E
	Biological Process	GO:0050769~positive regulation of neurogenesis	19	18.0952	3.91298e-08	PLK5, SHOX2, TRP73, ASCL1, GATA2, ELL3, GDF7, ADCYAP1, HTR7, XLR3B, CCL5, VWC2, RARB, HES1, MAPT, HAP1, CCR5, DRD2, FEZF1
	Biological Process	GO:1903530~regulation of secretion by cell	22	20.9524	4.81477e-08	P2RY12, TFAP2B, POSTN, NPY2R, DOC2B, SYTL5, CELSR1, GATA2, ISL1, DOC2G, AGT, CRHR2, ADCYAP1, CCKAR, HTR7, ADORA2A, CCL5, HAP1, NOS1, CCR5, DRD2, DRD3
	Biological Process	GO:0001764~neuron migration	12	11.4286	8.08434e-08	NR4A2, BARHL2, NRP2, CCKAR, CNTN2, MAPT, NR2F2, DRD2, ASCL1, CELSR1, GATA2, FEZF1
	Biological Process	GO:0010557~positive regulation of macromolecule biosynthetic process	32	30.4762	9.01897e-08	BARHL2, CEBPB, CITED1, SHOX2, RAX, ASCL1, GLI1, GATA2, ETS1, SALL4, HES1, NOS1, DRD2, FEZF1, DRD3, TBX1, TFAP2B, TFAP2C, FBXW7, TRP73, ETV1, NR2F2, ISL1, ESR1, POU4F1, AGT, ELL3, GDF7, NR4A2, ADCYAP1, MEIS1, RARB
	Biological Process	GO:0010647~positive regulation of cell communication	31	29.5238	9.97228e-08	WNT2B, SHOX2, DOC2B, ASCL1, GLI1, CRHR2, CCKAR, HTR7, CCL5, PMAIP1, HES1, NOS1, DRD2, DRD3, TBX1, CCR1, CDKN2B, GPX1, FBXW7, TRP73, ISL1, ESR1, AGT, GDF7, ALDH1A3, ADCYAP1, ADORA2A, CNTN2, HAP1, S100A9, CD44
	Biological Process	GO:0035239~tube morphogenesis	17	16.1905	1.56985e-07	TBX1, TFAP2C, WNT2B, CITED1, SHOX2, TRP73, FMN1, FUZ, SPINT2, CELSR1, ESR1, AGT, GDF7, SALL4, SFRP5, HES1, CD44
	Biological Process	GO:0048608~reproductive structure development	18	17.1429	2.48394e-07	CEBPB, TFAP2C, WNT2B, CITED1, NR2F2, SPINT2, GATA2, ESR1, AGT, GDF7, ADCYAP1, VGF, RAB13, HES1, LHX9, CD44, LHX8, BCL2L1
	Biological Process	GO:0061458~reproductive system development	18	17.1429	2.82596e-07	CEBPB, TFAP2C, WNT2B, CITED1, NR2F2, SPINT2, GATA2, ESR1, AGT, GDF7, ADCYAP1, VGF, RAB13, HES1, LHX9, CD44, LHX8, BCL2L1
	Biological Process	GO:0051961~negative regulation of nervous system development	15	14.2857	3.28493e-07	RAP1GAP2, CDKN2B, TRP73, ASCL1, ISL1, ARHGAP4, ADCYAP1, MEIS1, GPR161, SPP1, CNTN2, HES1, CCR5, DRD3, EIF4E
	Biological Process	GO:0061564~axon development	17	16.1905	5.65377e-07	NTNG1, BARHL2, NRP2, SHOX2, ETV1, ISL1, ARHGAP4, GDF7, NR4A2, CCKAR, SPP1, CNTN2, MAPT, CCR5, DRD2, FEZF1, LHX9
	Biological Process	GO:0009967~positive regulation of signal transduction	28	26.6667	5.65377e-07	WNT2B, SHOX2, ASCL1, GLI1, CRHR2, CCL5, PMAIP1, HES1, NOS1, DRD2, DRD3, TBX1, CCR1, CDKN2B, GPX1, FBXW7, TRP73, ISL1, ESR1, AGT, GDF7, ALDH1A3, ADCYAP1, ADORA2A, CNTN2, HAP1, S100A9, CD44
	Biological Process	GO:0072358~cardiovascular system development	25	23.8095	5.65377e-07	NRP2, CITED1, DNAH5, SHOX2, NPY2R, GATA2, ETS1, TTN, CRHR2, CCL5, SALL4, HES1, CCR5, TBX1, TFAP2B, GPX1, FBXW7, TRP73, FUZ, NR2F2, ISL1, POU4F1, AGT, MEIS1, RARB
	Biological Process	GO:0072359~circulatory system development	25	23.8095	5.65377e-07	NRP2, CITED1, DNAH5, SHOX2, NPY2R, GATA2, ETS1, TTN, CRHR2, CCL5, SALL4, HES1, CCR5, TBX1, TFAP2B, GPX1, FBXW7, TRP73, FUZ, NR2F2, ISL1, POU4F1, AGT, MEIS1, RARB
	Biological Process	GO:0010720~positive regulation of cell development	19	18.0952	6.13473e-07	PLK5, SHOX2, TRP73, ASCL1, GATA2, ELL3, GDF7, ADCYAP1, HTR7, XLR3B, CCL5, VWC2, RARB, HES1, MAPT, HAP1, CCR5, DRD2, FEZF1
	Biological Process	GO:0071363~cellular response to growth factor stimulus	19	18.0952	6.67092e-07	TBX1, TFAP2B, CDKN2B, NRP2, SKOR1, POSTN, PLK5, CITED1, FUZ, SPINT2, AGT, GDF7, CCL5, PENK, VWC2, HES1, HAP1, NOS1, CD44
	Biological Process	GO:0050768~negative regulation of neurogenesis	14	13.3333	1.05185e-06	RAP1GAP2, CDKN2B, TRP73, ASCL1, ISL1, ARHGAP4, ADCYAP1, MEIS1, SPP1, CNTN2, HES1, CCR5, DRD3, EIF4E
	Biological Process	GO:0010604~positive regulation of macromolecule metabolic process	41	39.0476	1.48811e-06	BARHL2, CEBPB, CITED1, SHOX2, RAX, ASCL1, GLI1, GATA2, ETS1, CRHR2, CCL5, SALL4, PMAIP1, HES1, NOS1, CCR5, DRD2, FEZF1, DRD3, TBX1, CCR1, TFAP2B, TFAP2C, FBXW7, TRP73, FUZ, ETV1, NR2F2, ISL1, ESR1, POU4F1, AGT, ELL3, GDF7, NR4A2, ADCYAP1, MEIS1, RARB, CNTN2, S100A9, CD44
	Biological Process	GO:0015844~monoamine transport	9	8.57143	1.53301e-06	P2RY12, HTR7, ADORA2A, NPY2R, NOS1, DRD2, DRD3, AGT, CRHR2
	Biological Process	GO:0060562~epithelial tube morphogenesis	15	14.2857	1.67822e-06	TBX1, TFAP2C, WNT2B, CITED1, FMN1, FUZ, SPINT2, CELSR1, ESR1, AGT, GDF7, SALL4, SFRP5, HES1, CD44
	Biological Process	GO:0051402~neuron apoptotic process	13	12.381	1.78918e-06	TFAP2B, CEBPB, CITED1, FBXW7, TRP73, ASCL1, ISL1, POU4F1, AGT, NR4A2, ADORA2A, PMAIP1, BCL2L1
	Biological Process	GO:0021953~central nervous system neuron differentiation	12	11.4286	1.79026e-06	NR4A2, NRP2, TFAP2C, CNTN2, HES1, DRD2, ASCL1, GATA2, POU4F1, ISL1, GDF7, LHX8
	Biological Process	GO:0007166~cell surface receptor signaling pathway	36	34.2857	2.49921e-06	NRP2, WNT2B, ITGAM, CITED1, SHOX2, NPY2R, CELSR1, ASCL1, GLI1, GATA2, CRHR2, CCL5, PMAIP1, HES1, DRD2, LRRC4B, CCR1, P2RY12, TFAP2B, CDKN2B, SKOR1, GPX1, FBXW7, FUZ, ISL1, ESR1, AGT, GDF7, ADORA2A, SFRP5, GPR161, VWC2, CNTN2, HAP1, CD44, BCL2L1
	Biological Process	GO:0010648~negative regulation of cell communication	25	23.8095	2.49921e-06	NPY2R, GLI1, GATA2, CRHR2, CCL5, NOS1, DRD2, DRD3, LRRC4B, SKOR1, GPX1, FBXW7, TRP73, FUZ, ISL1, ESR1, AGT, ELL3, NR4A2, SFRP5, GPR161, VWC2, MAPT, CD44, BCL2L1
	Biological Process	GO:1901215~negative regulation of neuron death	12	11.4286	2.49921e-06	NR4A2, TFAP2B, CEBPB, CITED1, ADORA2A, CCL5, TRP73, POU4F1, ISL1, ESR1, AGT, BCL2L1
	Biological Process	GO:0045666~positive regulation of neuron differentiation	15	14.2857	3.09915e-06	PLK5, SHOX2, ASCL1, GATA2, GDF7, ADCYAP1, HTR7, XLR3B, CCL5, VWC2, RARB, MAPT, HAP1, CCR5, FEZF1
	Biological Process	GO:0051050~positive regulation of transport	23	21.9048	3.53038e-06	CCR1, P2RY12, POSTN, FBXW7, NPY2R, SLC1A2, DOC2B, GATA2, ISL1, AGT, CRHR2, ADCYAP1, CCKAR, ADORA2A, CCL5, PMAIP1, HES1, HAP1, NOS1, CCR5, DRD2, S100A9, DRD3
	Biological Process	GO:0009968~negative regulation of signal transduction	23	21.9048	4.89351e-06	SKOR1, GPX1, FBXW7, NPY2R, TRP73, FUZ, GLI1, GATA2, ISL1, ESR1, ELL3, AGT, CRHR2, NR4A2, CCL5, SFRP5, GPR161, VWC2, DRD2, DRD3, CD44, BCL2L1, LRRC4B
	Biological Process	GO:0021879~forebrain neuron differentiation	8	7.61905	6.77375e-06	NRP2, TFAP2C, CNTN2, HES1, DRD2, ASCL1, GATA2, LHX8
	Biological Process	GO:0030855~epithelial cell differentiation	18	17.1429	6.77375e-06	TBX1, CEBPB, TFAP2C, GPX1, CITED1, NR2F2, SPINT2, GLI1, ASCL1, CLDN1, ESR1, AGT, GDF7, CRHR2, RAB13, HYDIN, RARB, HES1
	Biological Process	GO:0048732~gland development	16	15.2381	6.77375e-06	TBX1, CEBPB, TFAP2C, FBXW7, AK4, GLI1, ASCL1, GATA2, ISL1, ESR1, ETS1, GDF7, ADCYAP1, HES1, DRD2, CD44
	Biological Process	GO:0021983~pituitary gland development	7	6.66667	7.896e-06	ADCYAP1, HES1, DRD2, GLI1, GATA2, ISL1, ETS1
	Biological Process	GO:2000027~regulation of organ morphogenesis	11	10.4762	9.18391e-06	TBX1, WNT2B, CITED1, FBXW7, SFRP5, HES1, CELSR1, GLI1, ISL1, ESR1, AGT
	Biological Process	GO:0009306~protein secretion	16	15.2381	1.2256e-05	TFAP2B, POSTN, DOC2B, ISL1, AGT, CRHR2, BLOC1S6, CCKAR, VGF, ADORA2A, CCL5, RAB13, NOS1, CCR5, DRD2, DRD3
	Biological Process	GO:0042981~regulation of apoptotic process	27	25.7143	1.40284e-05	CEBPB, CITED1, ASCL1, CCL5, SPP1, PMAIP1, NOS1, CCR5, TBX1, TFAP2B, GPX1, FBXW7, TRP73, ISL1, ESR1, POU4F1, AGT, ELL3, GDF7, NR4A2, ALDH1A3, ADCYAP1, ADORA2A, RARB, S100A9, CD44, BCL2L1
	Biological Process	GO:0021872~forebrain generation of neurons	8	7.61905	1.40284e-05	NRP2, TFAP2C, CNTN2, HES1, DRD2, ASCL1, GATA2, LHX8
	Biological Process	GO:0045165~cell fate commitment	12	11.4286	1.44311e-05	TBX1, BARHL2, CEBPB, TFAP2C, WNT2B, HES1, NR2F2, ASCL1, GATA2, POU4F1, ISL1, GDF7
	Biological Process	GO:0050433~regulation of catecholamine secretion	7	6.66667	1.55967e-05	P2RY12, ADORA2A, NPY2R, DRD2, DRD3, AGT, CRHR2
	Biological Process	GO:0021537~telencephalon development	12	11.4286	1.62526e-05	ALDH1A3, NRP2, TFAP2C, DNAH5, TRP73, SLC1A2, CNTN2, RARB, HES1, DRD2, ASCL1, FEZF1
	Biological Process	GO:0043067~regulation of programmed cell death	27	25.7143	1.62526e-05	CEBPB, CITED1, ASCL1, CCL5, SPP1, PMAIP1, NOS1, CCR5, TBX1, TFAP2B, GPX1, FBXW7, TRP73, ISL1, ESR1, POU4F1, AGT, ELL3, GDF7, NR4A2, ALDH1A3, ADCYAP1, ADORA2A, RARB, S100A9, CD44, BCL2L1
	Biological Process	GO:0010468~regulation of gene expression	50	47.619	1.69552e-05	BARHL2, CITED1, RAX, GLI1, ETS1, SALL4, NOS1, CCR5, FEZF1, GPX1, FBXW7, TRP73, ETV1, ISL1, ADCYAP1, ADORA2A, SFRP5, RARB, HAP1, S100A9, CD44, CEBPB, SHOX2, ASCL1, GATA2, CRHR2, CCL5, HES1, DRD2, DRD3, EIF4E, TBX1, CCR1, TFAP2B, TFAP2C, SKOR1, FUZ, NR2F2, ESR1, POU4F1, ELL3, AGT, GDF7, NR4A2, MEIS1, VWC2, CNTN2, VSX1, LHX9, LHX8
	Biological Process	GO:0043066~negative regulation of apoptotic process	21	20	1.73658e-05	TBX1, TFAP2B, CEBPB, GPX1, CITED1, TRP73, ASCL1, ISL1, POU4F1, ELL3, AGT, NR4A2, ADCYAP1, ADORA2A, CCL5, SPP1, RARB, NOS1, CCR5, CD44, BCL2L1
	Biological Process	GO:0043524~negative regulation of neuron apoptotic process	10	9.52381	1.76884e-05	NR4A2, TFAP2B, CEBPB, CITED1, ADORA2A, TRP73, POU4F1, ISL1, AGT, BCL2L1
	Biological Process	GO:0044062~regulation of excretion	6	5.71429	1.80985e-05	ADORA2A, DRD2, DRD3, AGT, CORIN, CRHR2
	Biological Process	GO:0010001~glial cell differentiation	11	10.4762	1.80985e-05	SLC45A3, ITGAM, ADORA2A, SH3TC2, TRP73, CNTN2, HES1, ASCL1, DRD3, S100A9, AGT
	Biological Process	GO:0050804~modulation of synaptic transmission	13	12.381	1.80985e-05	NPY2R, CELSR1, AGT, CRHR2, ADCYAP1, HTR7, VGF, ADORA2A, CNTN2, MAPT, HAP1, NOS1, DRD2
	Biological Process	GO:0002009~morphogenesis of an epithelium	16	15.2381	1.88641e-05	TBX1, TFAP2C, WNT2B, CITED1, FMN1, FUZ, SPINT2, CELSR1, ESR1, AGT, GDF7, ALDH1A3, SALL4, SFRP5, HES1, CD44
	Biological Process	GO:0043069~negative regulation of programmed cell death	21	20	2.06865e-05	TBX1, TFAP2B, CEBPB, GPX1, CITED1, TRP73, ASCL1, ISL1, POU4F1, ELL3, AGT, NR4A2, ADCYAP1, ADORA2A, CCL5, SPP1, RARB, NOS1, CCR5, CD44, BCL2L1
	Biological Process	GO:0060548~negative regulation of cell death	22	20.9524	2.07872e-05	TBX1, TFAP2B, CEBPB, GPX1, CITED1, TRP73, ASCL1, ISL1, POU4F1, ESR1, ELL3, AGT, NR4A2, ADCYAP1, ADORA2A, CCL5, SPP1, RARB, NOS1, CCR5, CD44, BCL2L1
	Biological Process	GO:0032846~positive regulation of homeostatic process	11	10.4762	2.11017e-05	ADORA2A, CCL5, SPP1, HAP1, DRD2, CCR5, GATA2, DRD3, ETS1, AGT, CD44
	Biological Process	GO:0002790~peptide secretion	12	11.4286	2.67424e-05	TFAP2B, ADCYAP1, CCKAR, VGF, CCL5, NPY2R, DOC2B, NOS1, DRD2, ISL1, S100A9, CRHR2
	Biological Process	GO:0045665~negative regulation of neuron differentiation	11	10.4762	2.84416e-05	RAP1GAP2, MEIS1, SPP1, TRP73, CNTN2, HES1, ASCL1, CCR5, EIF4E, ISL1, ARHGAP4
	Biological Process	GO:0003002~regionalization	13	12.381	3.08141e-05	TBX1, NRP2, WNT2B, FUZ, NR2F2, CELSR1, GLI1, ASCL1, ISL1, TTN, GPR161, HES1, FEZF1
	Biological Process	GO:0001568~blood vessel development	17	16.1905	3.08141e-05	TBX1, TFAP2B, NRP2, GPX1, CITED1, FBXW7, FUZ, NR2F2, GATA2, ISL1, ETS1, AGT, CRHR2, MEIS1, CCL5, HES1, CCR5
	Biological Process	GO:0031327~negative regulation of cellular biosynthetic process	27	25.7143	3.08141e-05	CEBPB, CITED1, SHOX2, NPY2R, ASCL1, GATA2, CRHR2, CCL5, SALL4, HES1, DRD2, FEZF1, DRD3, EIF4E, TBX1, TFAP2B, SKOR1, FBXW7, TRP73, NR2F2, ISL1, ESR1, POU4F1, NR4A2, RARB, HAP1, LHX9
	Biological Process	GO:0002791~regulation of peptide secretion	11	10.4762	3.43463e-05	TFAP2B, ADCYAP1, CCKAR, CCL5, NPY2R, DOC2B, NOS1, DRD2, ISL1, S100A9, CRHR2
	Biological Process	GO:0090087~regulation of peptide transport	11	10.4762	3.65738e-05	TFAP2B, ADCYAP1, CCKAR, CCL5, NPY2R, DOC2B, NOS1, DRD2, ISL1, S100A9, CRHR2
	Biological Process	GO:0051047~positive regulation of secretion	14	13.3333	3.65738e-05	POSTN, NPY2R, DOC2B, GATA2, ISL1, AGT, CRHR2, ADCYAP1, CCKAR, ADORA2A, CCR5, DRD2, S100A9, DRD3
	Biological Process	GO:0010959~regulation of metal ion transport	13	12.381	3.86771e-05	CCR1, P2RY12, AGT, CRHR2, ADCYAP1, CCKAR, ADORA2A, CCL5, HES1, HAP1, NOS1, DRD2, DRD3
	Biological Process	GO:0009792~embryo development ending in birth or egg hatching	18	17.1429	4.02656e-05	TBX1, CEBPB, TFAP2C, CITED1, SHOX2, FUZ, NR2F2, SPINT2, CELSR1, GATA2, ISL1, GDF7, TTN, SALL4, SFRP5, GPR161, HES1, BCL2L1
	Biological Process	GO:0015833~peptide transport	12	11.4286	4.21804e-05	TFAP2B, ADCYAP1, CCKAR, VGF, CCL5, NPY2R, DOC2B, NOS1, DRD2, ISL1, S100A9, CRHR2
	Biological Process	GO:0010769~regulation of cell morphogenesis involved in differentiation	13	12.381	4.83596e-05	BARHL2, POSTN, CITED1, SHOX2, FUZ, ELL3, ARHGAP4, XLR3B, KIF13B, SPP1, CNTN2, MAPT, CCR5
	Biological Process	GO:0010975~regulation of neuron projection development	15	14.2857	4.88618e-05	RAP1GAP2, BARHL2, PLK5, SHOX2, ARHGAP4, ADCYAP1, HTR7, XLR3B, KIF13B, SPP1, CNTN2, HES1, MAPT, HAP1, CCR5
	Biological Process	GO:0023061~signal release	14	13.3333	5.15791e-05	TFAP2B, DOC2B, SYTL5, ISL1, DOC2G, CRHR2, ADCYAP1, CCKAR, VGF, ADORA2A, CCL5, OTOF, NOS1, DRD2
	Biological Process	GO:0008406~gonad development	11	10.4762	5.44315e-05	ADCYAP1, CEBPB, TFAP2C, WNT2B, VGF, RAB13, ESR1, AGT, LHX9, BCL2L1, LHX8
	Biological Process	GO:0001944~vasculature development	17	16.1905	5.53459e-05	TBX1, TFAP2B, NRP2, GPX1, CITED1, FBXW7, FUZ, NR2F2, GATA2, ISL1, ETS1, AGT, CRHR2, MEIS1, CCL5, HES1, CCR5
	Biological Process	GO:0045934~negative regulation of nucleobase-containing compound metabolic process	25	23.8095	5.53459e-05	CEBPB, CITED1, SHOX2, NPY2R, ASCL1, GATA2, CRHR2, CCL5, SALL4, HES1, DRD2, FEZF1, DRD3, TBX1, TFAP2B, SKOR1, FBXW7, TRP73, NR2F2, ISL1, ESR1, POU4F1, NR4A2, RARB, LHX9
	Biological Process	GO:0051937~catecholamine transport	7	6.66667	6.22988e-05	P2RY12, ADORA2A, NPY2R, DRD2, DRD3, AGT, CRHR2
	Biological Process	GO:0045137~development of primary sexual characteristics	11	10.4762	6.24448e-05	ADCYAP1, CEBPB, TFAP2C, WNT2B, VGF, RAB13, ESR1, AGT, LHX9, BCL2L1, LHX8
	Biological Process	GO:0042886~amide transport	12	11.4286	6.74428e-05	TFAP2B, ADCYAP1, CCKAR, VGF, CCL5, NPY2R, DOC2B, NOS1, DRD2, ISL1, S100A9, CRHR2
	Biological Process	GO:0035270~endocrine system development	9	8.57143	7.63858e-05	TBX1, ADCYAP1, HES1, DRD2, ASCL1, GLI1, GATA2, ISL1, ETS1
	Biological Process	GO:0010942~positive regulation of cell death	16	15.2381	8.33792e-05	TFAP2B, FBXW7, TRP73, ASCL1, POU4F1, AGT, ALDH1A3, ADORA2A, CCL5, PMAIP1, RARB, NOS1, CCR5, S100A9, CD44, BCL2L1
	Biological Process	GO:0051952~regulation of amine transport	7	6.66667	9.77362e-05	P2RY12, ADORA2A, NPY2R, DRD2, DRD3, AGT, CRHR2
	Biological Process	GO:0010605~negative regulation of macromolecule metabolic process	33	31.4286	0.000108916	CEBPB, CITED1, SHOX2, SPINT2, ASCL1, GATA2, CRHR2, CCL5, SALL4, HES1, NOS1, FEZF1, DRD3, EIF4E, LRRC4B, TBX1, CCR1, TFAP2B, SKOR1, GPX1, FBXW7, TRP73, NR2F2, ISL1, ESR1, POU4F1, NR4A2, ADORA2A, SFRP5, RARB, HAP1, CD44, LHX9
	Biological Process	GO:0061138~morphogenesis of a branching epithelium	10	9.52381	0.000115041	TBX1, TFAP2C, WNT2B, CITED1, SPINT2, CELSR1, ESR1, AGT, CD44, GDF7
	Biological Process	GO:0050801~ion homeostasis	17	16.1905	0.000116774	CCR1, TFAP2B, HTR1D, NPY2R, GATA2, ESR1, AGT, ADCYAP1, CCKAR, ADORA2A, CCL5, HAP1, NOS1, CCR5, DRD2, DRD3, CORIN
	Biological Process	GO:0006351~transcription, DNA-templated	39	37.1429	0.000124418	BARHL2, CEBPB, CITED1, SHOX2, RAX, ASCL1, GLI1, GATA2, ETS1, CRHR2, SALL4, HES1, NOS1, DRD2, FEZF1, DRD3, TBX1, TFAP2B, TFAP2C, SKOR1, FBXW7, TRP73, ETV1, NR2F2, ISL1, ESR1, POU4F1, AGT, ELL3, GDF7, NR4A2, ADCYAP1, MEIS1, SFRP5, VWC2, RARB, VSX1, LHX9, LHX8
	Biological Process	GO:0015837~amine transport	7	6.66667	0.000127108	P2RY12, ADORA2A, NPY2R, DRD2, DRD3, AGT, CRHR2
	Biological Process	GO:0014013~regulation of gliogenesis	8	7.61905	0.00014325	P2RY12, ADCYAP1, CDKN2B, SLC45A3, TRP73, CNTN2, HES1, DRD3
	Biological Process	GO:0008585~female gonad development	8	7.61905	0.00014899	ADCYAP1, CEBPB, VGF, ESR1, AGT, LHX9, BCL2L1, LHX8
	Biological Process	GO:0050727~regulation of inflammatory response	11	10.4762	0.00014899	ADCYAP1, GPX1, ADORA2A, CCL5, CCR5, ISL1, S100A9, ESR1, ETS1, AGT, CD44
	Biological Process	GO:0034654~nucleobase-containing compound biosynthetic process	45	42.8571	0.000151266	BARHL2, CEBPB, CITED1, SHOX2, NPY2R, RAX, AK4, ASCL1, GLI1, GATA2, AK7, ETS1, CRHR2, CCL5, SALL4, HES1, NOS1, DRD2, FEZF1, DRD3, TBX1, TFAP2B, TFAP2C, SKOR1, FBXW7, TRP73, ETV1, NR2F2, ISL1, ESR1, POU4F1, AGT, ELL3, GDF7, NR4A2, ADCYAP1, MEIS1, ADORA2A, SFRP5, GPR161, VWC2, RARB, VSX1, LHX9, LHX8
	Biological Process	GO:0048167~regulation of synaptic plasticity	9	8.57143	0.000155213	HTR7, ADORA2A, VGF, CNTN2, MAPT, NOS1, DRD2, AGT, CRHR2
	Biological Process	GO:0043065~positive regulation of apoptotic process	15	14.2857	0.000155259	TFAP2B, FBXW7, TRP73, ASCL1, POU4F1, AGT, ALDH1A3, ADORA2A, CCL5, PMAIP1, RARB, CCR5, S100A9, CD44, BCL2L1
	Biological Process	GO:0035813~regulation of renal sodium excretion	5	4.7619	0.000159779	ADORA2A, DRD2, DRD3, AGT, CORIN
	Biological Process	GO:0043068~positive regulation of programmed cell death	15	14.2857	0.000168327	TFAP2B, FBXW7, TRP73, ASCL1, POU4F1, AGT, ALDH1A3, ADORA2A, CCL5, PMAIP1, RARB, CCR5, S100A9, CD44, BCL2L1
	Biological Process	GO:0070201~regulation of establishment of protein localization	18	17.1429	0.000172546	TFAP2B, POSTN, FBXW7, DOC2B, ISL1, AGT, CRHR2, SH3TC2, ADORA2A, CCL5, SFRP5, PMAIP1, HES1, NOS1, CCR5, DRD2, DRD3, BCL2L1
	Biological Process	GO:0046545~development of primary female sexual characteristics	8	7.61905	0.000173421	ADCYAP1, CEBPB, VGF, ESR1, AGT, LHX9, BCL2L1, LHX8
	Biological Process	GO:0090596~sensory organ morphogenesis	11	10.4762	0.000186451	TBX1, RPGRIP1, CRB1, TFAP2B, ALDH1A3, MEIS1, RARB, CNGA3, CELSR1, GATA2, VSX1
	Biological Process	GO:2001141~regulation of RNA biosynthetic process	41	39.0476	0.000186451	BARHL2, CEBPB, CITED1, SHOX2, RAX, ASCL1, GLI1, GATA2, ETS1, CRHR2, CCL5, SALL4, HES1, NOS1, DRD2, FEZF1, DRD3, TBX1, TFAP2B, TFAP2C, SKOR1, FBXW7, TRP73, ETV1, NR2F2, ISL1, ESR1, POU4F1, AGT, ELL3, GDF7, NR4A2, ADCYAP1, MEIS1, ADORA2A, SFRP5, VWC2, RARB, VSX1, LHX9, LHX8
	Biological Process	GO:0007187~G-protein coupled receptor signaling pathway, coupled to cyclic nucleotide second messenger	9	8.57143	0.000186451	P2RY12, ADCYAP1, HTR7, ADORA2A, HTR1D, NPY2R, DRD2, HTR4, DRD3
	Biological Process	GO:0021954~central nervous system neuron development	7	6.66667	0.000186451	NR4A2, NRP2, CNTN2, DRD2, ASCL1, GATA2, LHX8
	Biological Process	GO:0030808~regulation of nucleotide biosynthetic process	8	7.61905	0.000194017	ADCYAP1, ADORA2A, GPR161, NPY2R, NOS1, DRD2, DRD3, CRHR2
	Biological Process	GO:0055082~cellular chemical homeostasis	17	16.1905	0.000194017	CCR1, TFAP2B, GPX1, HTR1D, NPY2R, GATA2, ESR1, AGT, CRHR2, ADCYAP1, CCKAR, CCL5, HAP1, NOS1, CCR5, DRD2, DRD3
	Biological Process	GO:0006915~apoptotic process	27	25.7143	0.000225042	CEBPB, CITED1, ASCL1, CCL5, SPP1, PMAIP1, NOS1, CCR5, TBX1, TFAP2B, GPX1, FBXW7, TRP73, ISL1, ESR1, POU4F1, AGT, ELL3, NR4A2, ALDH1A3, ADCYAP1, ADORA2A, RARB, MAPT, S100A9, CD44, BCL2L1
	Biological Process	GO:0048754~branching morphogenesis of an epithelial tube	9	8.57143	0.000228761	TBX1, TFAP2C, WNT2B, CITED1, CELSR1, ESR1, AGT, CD44, GDF7
	Biological Process	GO:0007507~heart development	15	14.2857	0.000229794	TBX1, NRP2, DNAH5, SHOX2, NPY2R, TRP73, FUZ, GATA2, ISL1, POU4F1, AGT, TTN, SALL4, RARB, HES1
	Biological Process	GO:0003205~cardiac chamber development	9	8.57143	0.000234389	TBX1, SALL4, NPY2R, SHOX2, RARB, HES1, FUZ, POU4F1, ISL1
	Biological Process	GO:0021782~glial cell development	7	6.66667	0.00026175	ITGAM, ADORA2A, SH3TC2, CNTN2, ASCL1, S100A9, AGT
	Biological Process	GO:0035556~intracellular signal transduction	32	30.4762	0.000266081	CEBPB, NPY2R, CELSR1, CRHR2, CCL5, PMAIP1, HES1, NOS1, CCR5, DRD2, DRD3, LRRC4B, TBX1, CCR1, RAP1GAP2, P2RY12, GPX1, FBXW7, TRP73, ISL1, ESR1, AGT, ELL3, GDF7, ADCYAP1, SFRP5, RAB13, HAP1, MAPT, S100A9, CD44, BCL2L1
	Biological Process	GO:0015850~organic hydroxy compound transport	9	8.57143	0.000288696	P2RY12, HTR7, ADORA2A, NPY2R, NOS1, DRD2, DRD3, AGT, CRHR2
	Biological Process	GO:0045187~regulation of circadian sleep/wake cycle, sleep	5	4.7619	0.000316796	HTR7, ADORA2A, NPY2R, DRD2, DRD3
	Biological Process	GO:0046660~female sex differentiation	8	7.61905	0.000321139	ADCYAP1, CEBPB, VGF, ESR1, AGT, LHX9, BCL2L1, LHX8
	Biological Process	GO:0002064~epithelial cell development	10	9.52381	0.000321139	TFAP2C, GPX1, CITED1, RAB13, HYDIN, RARB, SPINT2, CLDN1, ESR1, AGT
	Biological Process	GO:0010556~regulation of macromolecule biosynthetic process	44	41.9048	0.00034506	BARHL2, CEBPB, CITED1, SHOX2, RAX, ASCL1, GLI1, GATA2, ETS1, CRHR2, CCL5, SALL4, HES1, NOS1, DRD2, FEZF1, DRD3, EIF4E, TBX1, TFAP2B, TFAP2C, SKOR1, FBXW7, TRP73, ETV1, NR2F2, ISL1, ESR1, POU4F1, AGT, ELL3, GDF7, NR4A2, ADCYAP1, MEIS1, ADORA2A, SFRP5, VWC2, RARB, HAP1, S100A9, VSX1, LHX9, LHX8
	Biological Process	GO:0032268~regulation of cellular protein metabolic process	31	29.5238	0.000350027	BARHL2, SPINT2, GATA2, TTN, CRHR2, CCL5, PMAIP1, HES1, NOS1, DRD2, EIF4E, LRRC4B, TBX1, CCR1, CDKN2B, GPX1, FBXW7, TRP73, FUZ, NR2F2, ISL1, ESR1, AGT, GDF7, ADCYAP1, ADORA2A, SFRP5, CNTN2, HAP1, S100A9, CD44
	Biological Process	GO:0032774~RNA biosynthetic process	41	39.0476	0.000350027	BARHL2, CEBPB, CITED1, SHOX2, RAX, ASCL1, GLI1, GATA2, ETS1, CRHR2, CCL5, SALL4, HES1, NOS1, DRD2, FEZF1, DRD3, TBX1, TFAP2B, TFAP2C, SKOR1, FBXW7, TRP73, ETV1, NR2F2, ISL1, ESR1, POU4F1, AGT, ELL3, GDF7, NR4A2, ADCYAP1, MEIS1, ADORA2A, SFRP5, VWC2, RARB, VSX1, LHX9, LHX8
	Biological Process	GO:0010558~negative regulation of macromolecule biosynthetic process	24	22.8571	0.000359324	TBX1, TFAP2B, CEBPB, SKOR1, CITED1, FBXW7, SHOX2, TRP73, NR2F2, ASCL1, GATA2, ISL1, POU4F1, ESR1, NR4A2, SALL4, CCL5, RARB, HES1, HAP1, FEZF1, DRD3, EIF4E, LHX9
	Biological Process	GO:0051252~regulation of RNA metabolic process	41	39.0476	0.000369414	BARHL2, CEBPB, CITED1, SHOX2, RAX, ASCL1, GLI1, GATA2, ETS1, CRHR2, CCL5, SALL4, HES1, NOS1, DRD2, FEZF1, DRD3, TBX1, TFAP2B, TFAP2C, SKOR1, FBXW7, TRP73, ETV1, NR2F2, ISL1, ESR1, POU4F1, AGT, ELL3, GDF7, NR4A2, ADCYAP1, MEIS1, ADORA2A, SFRP5, VWC2, RARB, VSX1, LHX9, LHX8
	Biological Process	GO:1903532~positive regulation of secretion by cell	12	11.4286	0.00037871	ADCYAP1, POSTN, CCKAR, ADORA2A, NPY2R, DOC2B, DRD2, CCR5, GATA2, ISL1, AGT, CRHR2
	Biological Process	GO:0006355~regulation of transcription, DNA-templated	40	38.0952	0.000381851	BARHL2, CEBPB, CITED1, SHOX2, RAX, ASCL1, GLI1, GATA2, ETS1, CRHR2, SALL4, HES1, NOS1, DRD2, FEZF1, DRD3, TBX1, TFAP2B, TFAP2C, SKOR1, FBXW7, TRP73, ETV1, NR2F2, ISL1, ESR1, POU4F1, AGT, ELL3, GDF7, NR4A2, ADCYAP1, MEIS1, ADORA2A, SFRP5, VWC2, RARB, VSX1, LHX9, LHX8
	Biological Process	GO:0010629~negative regulation of gene expression	25	23.8095	0.000400686	CEBPB, CITED1, SHOX2, ASCL1, GATA2, CRHR2, CCL5, SALL4, HES1, FEZF1, DRD3, EIF4E, TBX1, CCR1, TFAP2B, SKOR1, TRP73, NR2F2, ISL1, ESR1, POU4F1, NR4A2, RARB, HAP1, LHX9
	Biological Process	GO:0019220~regulation of phosphate metabolic process	25	23.8095	0.000414228	NPY2R, TTN, CRHR2, CCL5, HES1, NOS1, DRD2, DRD3, LRRC4B, TBX1, CCR1, CDKN2B, FBXW7, TRP73, NR2F2, ISL1, ESR1, AGT, GDF7, ADCYAP1, WDR81, ADORA2A, SFRP5, GPR161, CD44
	Biological Process	GO:2001242~regulation of intrinsic apoptotic signaling pathway	8	7.61905	0.000425527	GPX1, FBXW7, TRP73, PMAIP1, S100A9, ELL3, CD44, BCL2L1
	Biological Process	GO:2000112~regulation of cellular macromolecule biosynthetic process	43	40.9524	0.00043287	BARHL2, CEBPB, CITED1, SHOX2, RAX, ASCL1, GLI1, GATA2, ETS1, CRHR2, SALL4, HES1, NOS1, DRD2, FEZF1, DRD3, EIF4E, TBX1, TFAP2B, TFAP2C, SKOR1, FBXW7, TRP73, ETV1, NR2F2, ISL1, ESR1, POU4F1, AGT, ELL3, GDF7, NR4A2, ADCYAP1, MEIS1, ADORA2A, SFRP5, VWC2, RARB, HAP1, S100A9, VSX1, LHX9, LHX8
	Biological Process	GO:0072080~nephron tubule development	7	6.66667	0.000445424	TFAP2B, WNT2B, CITED1, FMN1, HES1, AGT, CD44
	Biological Process	GO:2000113~negative regulation of cellular macromolecule biosynthetic process	23	21.9048	0.000535867	TBX1, TFAP2B, CEBPB, SKOR1, CITED1, FBXW7, SHOX2, TRP73, NR2F2, ASCL1, GATA2, ISL1, POU4F1, ESR1, NR4A2, SALL4, RARB, HES1, HAP1, FEZF1, DRD3, EIF4E, LHX9
	Biological Process	GO:1902531~regulation of intracellular signal transduction	24	22.8571	0.000535867	CCR1, RAP1GAP2, TBX1, GPX1, FBXW7, TRP73, ISL1, ESR1, ELL3, AGT, GDF7, CRHR2, ADCYAP1, CCL5, SFRP5, PMAIP1, HES1, HAP1, DRD2, S100A9, DRD3, CD44, BCL2L1, LRRC4B
	Biological Process	GO:0048568~embryonic organ development	13	12.381	0.000535867	TBX1, CEBPB, CITED1, SHOX2, FUZ, NR2F2, SPINT2, CELSR1, GLI1, GATA2, ALDH1A3, RARB, HES1
	Biological Process	GO:0051246~regulation of protein metabolic process	32	30.4762	0.000535867	BARHL2, CEBPB, SPINT2, GATA2, TTN, CRHR2, CCL5, PMAIP1, HES1, NOS1, DRD2, EIF4E, LRRC4B, TBX1, CCR1, CDKN2B, GPX1, FBXW7, TRP73, FUZ, NR2F2, ISL1, ESR1, AGT, GDF7, ADCYAP1, ADORA2A, SFRP5, CNTN2, HAP1, S100A9, CD44
	Biological Process	GO:0061326~renal tubule development	7	6.66667	0.000535867	TFAP2B, WNT2B, CITED1, FMN1, HES1, AGT, CD44
	Biological Process	GO:0097193~intrinsic apoptotic signaling pathway	10	9.52381	0.000545005	CEBPB, GPX1, FBXW7, TRP73, PMAIP1, MAPT, S100A9, ELL3, CD44, BCL2L1
	Biological Process	GO:1902679~negative regulation of RNA biosynthetic process	21	20	0.000545005	TBX1, TFAP2B, CEBPB, SKOR1, CITED1, SHOX2, TRP73, NR2F2, ASCL1, GATA2, ISL1, POU4F1, ESR1, NR4A2, SALL4, CCL5, RARB, HES1, FEZF1, DRD3, LHX9
	Biological Process	GO:0001667~ameboidal-type cell migration	11	10.4762	0.000545005	TBX1, NRP2, GPX1, FBXW7, RAB13, NR2F2, CCR5, ISL1, ETS1, AGT, ARHGAP4
	Biological Process	GO:0001657~ureteric bud development	7	6.66667	0.000550506	WNT2B, CITED1, RARB, FMN1, HES1, AGT, CD44
	Biological Process	GO:0072073~kidney epithelium development	8	7.61905	0.000550506	TFAP2B, WNT2B, CITED1, RARB, FMN1, HES1, AGT, CD44
	Biological Process	GO:0022604~regulation of cell morphogenesis	14	13.3333	0.00056455	BARHL2, POSTN, CITED1, SHOX2, FUZ, ELL3, ARHGAP4, XLR3B, KIF13B, SPP1, CNTN2, MAPT, HAP1, CCR5
	Biological Process	GO:0072163~mesonephric epithelium development	7	6.66667	0.000566566	WNT2B, CITED1, RARB, FMN1, HES1, AGT, CD44
	Biological Process	GO:0072164~mesonephric tubule development	7	6.66667	0.000566566	WNT2B, CITED1, RARB, FMN1, HES1, AGT, CD44
	Biological Process	GO:0002793~positive regulation of peptide secretion	7	6.66667	0.000624239	ADCYAP1, CCKAR, NPY2R, DOC2B, DRD2, ISL1, S100A9
	Biological Process	GO:0031348~negative regulation of defense response	8	7.61905	0.000626659	CCR1, ADCYAP1, GPX1, ADORA2A, DRD2, ISL1, ETS1, CD44
	Biological Process	GO:0007422~peripheral nervous system development	6	5.71429	0.000639121	SH3TC2, ETV1, CLDN1, POU4F1, ISL1, AGT
	Biological Process	GO:0035815~positive regulation of renal sodium excretion	4	3.80952	0.000657441	ADORA2A, DRD2, DRD3, AGT
	Biological Process	GO:0050708~regulation of protein secretion	12	11.4286	0.000698313	TFAP2B, POSTN, ADORA2A, CCL5, DOC2B, NOS1, DRD2, CCR5, DRD3, ISL1, AGT, CRHR2
	Biological Process	GO:0001823~mesonephros development	7	6.66667	0.000704562	WNT2B, CITED1, RARB, FMN1, HES1, AGT, CD44
	Biological Process	GO:0006873~cellular ion homeostasis	14	13.3333	0.000767983	CCR1, HTR1D, NPY2R, GATA2, ESR1, AGT, ADCYAP1, CCKAR, CCL5, HAP1, NOS1, CCR5, DRD2, DRD3
	Biological Process	GO:0021761~limbic system development	7	6.66667	0.00076809	ALDH1A3, NRP2, RAX, TRP73, HAP1, DRD2, ETS1
	Biological Process	GO:0001655~urogenital system development	11	10.4762	0.000784726	TFAP2B, WNT2B, CITED1, TRP73, RARB, FMN1, HES1, GATA2, ESR1, AGT, CD44
	Biological Process	GO:0051223~regulation of protein transport	16	15.2381	0.000798668	TFAP2B, POSTN, FBXW7, DOC2B, ISL1, AGT, CRHR2, SH3TC2, ADORA2A, CCL5, SFRP5, HES1, NOS1, CCR5, DRD2, DRD3
	Biological Process	GO:0072171~mesonephric tubule morphogenesis	6	5.71429	0.000803517	WNT2B, CITED1, FMN1, HES1, AGT, CD44
	Biological Process	GO:0051253~negative regulation of RNA metabolic process	21	20	0.000815799	TBX1, TFAP2B, CEBPB, SKOR1, CITED1, SHOX2, TRP73, NR2F2, ASCL1, GATA2, ISL1, POU4F1, ESR1, NR4A2, SALL4, CCL5, RARB, HES1, FEZF1, DRD3, LHX9
	Biological Process	GO:0007423~sensory organ development	14	13.3333	0.00082044	TBX1, CRB1, TFAP2B, RAX, CELSR1, ASCL1, GATA2, RPGRIP1, ALDH1A3, MEIS1, RARB, HES1, CNGA3, VSX1
	Biological Process	GO:0001525~angiogenesis	12	11.4286	0.000829981	TBX1, MEIS1, NRP2, GPX1, FBXW7, CCL5, CCR5, GATA2, ISL1, ETS1, AGT, CRHR2
	Biological Process	GO:0090276~regulation of peptide hormone secretion	9	8.57143	0.000847579	TFAP2B, ADCYAP1, CCKAR, CCL5, DOC2B, NOS1, DRD2, ISL1, CRHR2
	Biological Process	GO:1901293~nucleoside phosphate biosynthetic process	10	9.52381	0.000904278	ADCYAP1, ADORA2A, GPR161, NPY2R, AK4, NOS1, DRD2, AK7, DRD3, CRHR2
	Biological Process	GO:0030902~hindbrain development	8	7.61905	0.000905198	CCR1, KLHL1, HES1, HAP1, ASCL1, GLI1, GATA2, POU4F1
	Biological Process	GO:0048592~eye morphogenesis	8	7.61905	0.000933398	RPGRIP1, CRB1, TFAP2B, ALDH1A3, MEIS1, RARB, CNGA3, VSX1
	Biological Process	GO:0072009~nephron epithelium development	7	6.66667	0.000951983	TFAP2B, WNT2B, CITED1, FMN1, HES1, AGT, CD44
	Biological Process	GO:0045995~regulation of embryonic development	7	6.66667	0.000951983	WNT2B, SFRP5, GPR161, HES1, FUZ, CELSR1, GATA2
	Biological Process	GO:0006836~neurotransmitter transport	8	7.61905	0.000951983	ADORA2A, OTOF, DOC2B, NOS1, SYTL5, DRD2, CELSR1, DOC2G
	Biological Process	GO:0051650~establishment of vesicle localization	8	7.61905	0.000981287	BLOC1S6, WDR81, OTOF, STON2, DOC2B, HAP1, SYTL5, DOC2G
	Biological Process	GO:0006887~exocytosis	10	9.52381	0.000987528	CCR1, BLOC1S6, CCL5, RAB13, OTOF, DOC2B, HAP1, SYTL5, GATA2, DOC2G
	Biological Process	GO:0050770~regulation of axonogenesis	8	7.61905	0.0010404	BARHL2, SHOX2, KIF13B, SPP1, CNTN2, MAPT, CCR5, ARHGAP4
	Biological Process	GO:0045892~negative regulation of transcription, DNA-templated	20	19.0476	0.0010404	TBX1, TFAP2B, CEBPB, SKOR1, CITED1, SHOX2, TRP73, NR2F2, ASCL1, GATA2, ISL1, POU4F1, ESR1, NR4A2, SALL4, RARB, HES1, FEZF1, DRD3, LHX9
	Biological Process	GO:1902533~positive regulation of intracellular signal transduction	17	16.1905	0.00104384	CCR1, TBX1, GPX1, FBXW7, TRP73, ISL1, ESR1, AGT, CRHR2, ADCYAP1, CCL5, PMAIP1, HES1, HAP1, DRD2, S100A9, CD44
	Biological Process	GO:2001233~regulation of apoptotic signaling pathway	11	10.4762	0.00105674	NR4A2, GPX1, ADORA2A, FBXW7, TRP73, PMAIP1, S100A9, ELL3, AGT, CD44, BCL2L1
	Biological Process	GO:0001709~cell fate determination	5	4.7619	0.00105674	BARHL2, HES1, ASCL1, GATA2, ISL1
	Biological Process	GO:0048663~neuron fate commitment	6	5.71429	0.00113608	TFAP2C, HES1, ASCL1, GATA2, POU4F1, ISL1
	Biological Process	GO:0072078~nephron tubule morphogenesis	6	5.71429	0.0012727	WNT2B, CITED1, FMN1, HES1, AGT, CD44
	Biological Process	GO:0008217~regulation of blood pressure	8	7.61905	0.00132106	POSTN, NR2F2, NOS1, DRD2, DRD3, AGT, CORIN, CRHR2
	Biological Process	GO:0072522~purine-containing compound biosynthetic process	9	8.57143	0.00133264	ADCYAP1, ADORA2A, GPR161, NPY2R, AK4, NOS1, DRD2, DRD3, CRHR2
	Biological Process	GO:0046390~ribose phosphate biosynthetic process	9	8.57143	0.00133264	ADCYAP1, ADORA2A, GPR161, NPY2R, AK4, NOS1, DRD2, DRD3, CRHR2
	Biological Process	GO:0048598~embryonic morphogenesis	14	13.3333	0.00138687	TBX1, CRB1, SHOX2, FUZ, SPINT2, CELSR1, GLI1, GATA2, GDF7, ALDH1A3, SALL4, SFRP5, RARB, HES1
	Biological Process	GO:0021915~neural tube development	8	7.61905	0.00142957	SALL4, SFRP5, GPR161, HES1, FUZ, SPINT2, CELSR1, GDF7
	Biological Process	GO:0072088~nephron epithelium morphogenesis	6	5.71429	0.00146674	WNT2B, CITED1, FMN1, HES1, AGT, CD44
	Biological Process	GO:0014061~regulation of norepinephrine secretion	4	3.80952	0.00153656	P2RY12, ADORA2A, AGT, CRHR2
	Biological Process	GO:0048483~autonomic nervous system development	5	4.7619	0.00157442	TBX1, TFAP2B, NRP2, HES1, ASCL1
	Biological Process	GO:0001662~behavioral fear response	5	4.7619	0.00157442	ADCYAP1, NPY2R, PENK, LYPD1, EIF4E
	Biological Process	GO:0061333~renal tubule morphogenesis	6	5.71429	0.00159926	WNT2B, CITED1, FMN1, HES1, AGT, CD44
	Biological Process	GO:0072028~nephron morphogenesis	6	5.71429	0.00159926	WNT2B, CITED1, FMN1, HES1, AGT, CD44
	Biological Process	GO:0060173~limb development	8	7.61905	0.00178339	TFAP2B, SALL4, SHOX2, RAX, RARB, FMN1, FUZ, NR2F2
	Biological Process	GO:0060541~respiratory system development	9	8.57143	0.00179455	ALDH1A3, WNT2B, FBXW7, HYDIN, HES1, ASCL1, CELSR1, GLI1, EIF4E
	Biological Process	GO:0003206~cardiac chamber morphogenesis	7	6.66667	0.00180673	TBX1, NPY2R, SHOX2, RARB, HES1, POU4F1, ISL1
	Biological Process	GO:0014706~striated muscle tissue development	11	10.4762	0.00182781	TBX1, GPX1, SHOX2, TRP73, RARB, NR2F2, POU4F1, ISL1, AGT, TTN, CRHR2
	Biological Process	GO:0097190~apoptotic signaling pathway	13	12.381	0.00185253	CEBPB, GPX1, FBXW7, TRP73, ELL3, AGT, NR4A2, ADORA2A, PMAIP1, MAPT, S100A9, CD44, BCL2L1
	Biological Process	GO:0043269~regulation of ion transport	13	12.381	0.00185253	CCR1, P2RY12, AGT, CRHR2, ADCYAP1, CCKAR, ADORA2A, CCL5, HES1, HAP1, NOS1, DRD2, DRD3
	Biological Process	GO:0048486~parasympathetic nervous system development	4	3.80952	0.00201844	TBX1, NRP2, HES1, ASCL1
	Biological Process	GO:2000021~regulation of ion homeostasis	8	7.61905	0.00207318	ADORA2A, HTR1D, HAP1, DRD2, CCR5, DRD3, AGT, CORIN
	Biological Process	GO:0048565~digestive tract development	7	6.66667	0.00220839	SFRP5, SHOX2, TRP73, RARB, HES1, ASCL1, GATA2
	Biological Process	GO:0046879~hormone secretion	10	9.52381	0.00229234	TFAP2B, ADCYAP1, CCKAR, VGF, CCL5, DOC2B, NOS1, DRD2, ISL1, CRHR2
	Biological Process	GO:0051051~negative regulation of transport	12	11.4286	0.00229234	P2RY12, ADCYAP1, HTR7, SFRP5, NPY2R, HES1, MAPT, NOS1, DRD2, DRD3, ESR1, CRHR2
	Biological Process	GO:0006140~regulation of nucleotide metabolic process	8	7.61905	0.00229234	ADCYAP1, ADORA2A, GPR161, NPY2R, NOS1, DRD2, DRD3, CRHR2
	Biological Process	GO:0050806~positive regulation of synaptic transmission	7	6.66667	0.00233453	ADCYAP1, HTR7, ADORA2A, HAP1, NOS1, DRD2, CRHR2
	Biological Process	GO:0071407~cellular response to organic cyclic compound	12	11.4286	0.0026666	NR4A2, P2RY12, ADCYAP1, CEBPB, CCL5, PENK, RARB, NR2F2, NOS1, EIF4E, ISL1, ESR1
	Biological Process	GO:0009914~hormone transport	10	9.52381	0.0026666	TFAP2B, ADCYAP1, CCKAR, VGF, CCL5, DOC2B, NOS1, DRD2, ISL1, CRHR2
	Biological Process	GO:0001659~temperature homeostasis	5	4.7619	0.00270263	GPX1, CCKAR, CCL5, DRD2, CCR5
	Biological Process	GO:0072006~nephron development	7	6.66667	0.00274445	TFAP2B, WNT2B, CITED1, FMN1, HES1, AGT, CD44
	Biological Process	GO:0043279~response to alkaloid	7	6.66667	0.00313962	ADORA2A, PENK, LYPD1, NOS1, DRD2, DRD3, BCL2L1
	Biological Process	GO:0006812~cation transport	16	15.2381	0.00315564	CCR1, P2RY12, HTR1D, AGT, CRHR2, ADCYAP1, CCKAR, ADORA2A, CCL5, HES1, CNGA3, HAP1, NOS1, CCR5, DRD2, DRD3
	Biological Process	GO:0032270~positive regulation of cellular protein metabolic process	20	19.0476	0.00316225	CCR1, TBX1, BARHL2, FBXW7, TRP73, FUZ, ISL1, ESR1, AGT, GDF7, CRHR2, ADCYAP1, CCL5, PMAIP1, CNTN2, HES1, NOS1, DRD2, S100A9, CD44
	Biological Process	GO:0046883~regulation of hormone secretion	9	8.57143	0.00317602	TFAP2B, ADCYAP1, CCKAR, CCL5, DOC2B, NOS1, DRD2, ISL1, CRHR2
	Biological Process	GO:0060993~kidney morphogenesis	6	5.71429	0.00320272	WNT2B, CITED1, FMN1, HES1, AGT, CD44
	Biological Process	GO:0048545~response to steroid hormone	10	9.52381	0.00340968	NR4A2, ADCYAP1, HTR7, SPP1, RARB, CNGA3, NR2F2, EIF4E, ISL1, ESR1
	Biological Process	GO:0022602~ovulation cycle process	6	5.71429	0.00347218	ADCYAP1, CEBPB, VGF, ESR1, AGT, BCL2L1
	Biological Process	GO:0055123~digestive system development	7	6.66667	0.00348179	SFRP5, SHOX2, TRP73, RARB, HES1, ASCL1, GATA2
	Biological Process	GO:0009165~nucleotide biosynthetic process	9	8.57143	0.00348179	ADCYAP1, ADORA2A, GPR161, NPY2R, AK4, NOS1, DRD2, DRD3, CRHR2
	Biological Process	GO:0050802~circadian sleep/wake cycle, sleep	4	3.80952	0.00361222	HTR7, ADORA2A, NPY2R, DRD2
	Biological Process	GO:0021544~subpallium development	4	3.80952	0.00361222	ALDH1A3, RARB, DRD2, ASCL1
	Biological Process	GO:0021854~hypothalamus development	4	3.80952	0.00361222	NRP2, RAX, HAP1, ETS1
	Biological Process	GO:0008277~regulation of G-protein coupled receptor protein signaling pathway	6	5.71429	0.00369395	ADCYAP1, CCL5, CNTN2, NOS1, DRD2, DRD3
	Biological Process	GO:1902532~negative regulation of intracellular signal transduction	11	10.4762	0.00374215	GPX1, SFRP5, TRP73, DRD2, DRD3, ESR1, ELL3, CD44, BCL2L1, LRRC4B, CRHR2
	Biological Process	GO:0001822~kidney development	9	8.57143	0.00387816	TFAP2B, WNT2B, CITED1, TRP73, RARB, FMN1, HES1, AGT, CD44
	Biological Process	GO:0050880~regulation of blood vessel size	7	6.66667	0.00422644	ADCYAP1, GPX1, HTR7, ADORA2A, HTR1D, NOS1, AGT
	Biological Process	GO:0043410~positive regulation of MAPK cascade	11	10.4762	0.0042275	CCR1, TBX1, ADCYAP1, FBXW7, CCL5, TRP73, DRD2, ESR1, AGT, CD44, CRHR2
	Biological Process	GO:1901184~regulation of ERBB signaling pathway	5	4.7619	0.00423297	SH3TC2, FBXW7, HAP1, ESR1, AGT
	Biological Process	GO:0045765~regulation of angiogenesis	8	7.61905	0.00431804	FBXW7, CCL5, CCR5, GATA2, ISL1, ETS1, AGT, CRHR2
	Biological Process	GO:0045742~positive regulation of epidermal growth factor receptor signaling pathway	4	3.80952	0.00440425	FBXW7, HAP1, ESR1, AGT
	Biological Process	GO:0001892~embryonic placenta development	6	5.71429	0.00441254	CEBPB, CITED1, HES1, NR2F2, SPINT2, GATA2
	Biological Process	GO:0045937~positive regulation of phosphate metabolic process	17	16.1905	0.0044176	CCR1, TBX1, FBXW7, TRP73, ISL1, ESR1, AGT, GDF7, CRHR2, ADCYAP1, ADORA2A, CCL5, GPR161, HES1, NOS1, DRD2, CD44
	Biological Process	GO:0010562~positive regulation of phosphorus metabolic process	17	16.1905	0.0044176	CCR1, TBX1, FBXW7, TRP73, ISL1, ESR1, AGT, GDF7, CRHR2, ADCYAP1, ADORA2A, CCL5, GPR161, HES1, NOS1, DRD2, CD44
	Biological Process	GO:0010563~negative regulation of phosphorus metabolic process	12	11.4286	0.0044176	CDKN2B, ADORA2A, WDR81, SFRP5, NPY2R, TRP73, NR2F2, NOS1, DRD2, DRD3, LRRC4B, CRHR2
	Biological Process	GO:0045936~negative regulation of phosphate metabolic process	12	11.4286	0.0044176	CDKN2B, ADORA2A, WDR81, SFRP5, NPY2R, TRP73, NR2F2, NOS1, DRD2, DRD3, LRRC4B, CRHR2
	Biological Process	GO:0007517~muscle organ development	10	9.52381	0.0044176	TBX1, GPX1, SHOX2, TRP73, ETV1, NR2F2, POU4F1, ISL1, TTN, CRHR2
	Biological Process	GO:0015031~protein transport	23	21.9048	0.00458945	TFAP2B, POSTN, FBXW7, FUZ, DOC2B, SYTL5, ISL1, AGT, CRHR2, BLOC1S6, CCKAR, VGF, SH3TC2, ADORA2A, CCL5, SFRP5, RAB13, HES1, HAP1, NOS1, CCR5, DRD2, DRD3
	Biological Process	GO:0031399~regulation of protein modification process	22	20.9524	0.00466541	CCR1, TBX1, CDKN2B, FBXW7, TRP73, NR2F2, GATA2, ISL1, ESR1, AGT, GDF7, TTN, CRHR2, ADCYAP1, ADORA2A, CCL5, SFRP5, HES1, NOS1, DRD2, CD44, LRRC4B
	Biological Process	GO:0045745~positive regulation of G-protein coupled receptor protein signaling pathway	4	3.80952	0.00469925	CNTN2, NOS1, DRD2, DRD3
	Biological Process	GO:1901186~positive regulation of ERBB signaling pathway	4	3.80952	0.00469925	FBXW7, HAP1, ESR1, AGT
	Biological Process	GO:0022410~circadian sleep/wake cycle process	4	3.80952	0.00469925	HTR7, ADORA2A, NPY2R, DRD2
	Biological Process	GO:0016331~morphogenesis of embryonic epithelium	7	6.66667	0.00506768	ALDH1A3, SALL4, SFRP5, FUZ, SPINT2, CELSR1, GDF7
	Biological Process	GO:0050728~negative regulation of inflammatory response	6	5.71429	0.00510035	ADCYAP1, GPX1, ADORA2A, ISL1, ETS1, CD44
	Biological Process	GO:0048489~synaptic vesicle transport	6	5.71429	0.00510035	BLOC1S6, OTOF, STON2, DOC2B, SYTL5, DOC2G
	Biological Process	GO:0097480~establishment of synaptic vesicle localization	6	5.71429	0.00510035	BLOC1S6, OTOF, STON2, DOC2B, SYTL5, DOC2G
	Biological Process	GO:0003279~cardiac septum development	6	5.71429	0.0052823	TBX1, SALL4, RARB, HES1, FUZ, ISL1
	Biological Process	GO:0072001~renal system development	9	8.57143	0.00530362	TFAP2B, WNT2B, CITED1, TRP73, RARB, FMN1, HES1, AGT, CD44
	Biological Process	GO:0010771~negative regulation of cell morphogenesis involved in differentiation	6	5.71429	0.00544787	POSTN, CITED1, SPP1, FUZ, CCR5, ARHGAP4
	Biological Process	GO:0048562~embryonic organ morphogenesis	9	8.57143	0.00548073	TBX1, ALDH1A3, SHOX2, RARB, HES1, FUZ, CELSR1, GLI1, GATA2
	Biological Process	GO:0043408~regulation of MAPK cascade	13	12.381	0.00564128	CCR1, TBX1, FBXW7, TRP73, ESR1, AGT, GDF7, CRHR2, ADCYAP1, CCL5, SFRP5, DRD2, CD44
	Biological Process	GO:0001541~ovarian follicle development	5	4.7619	0.00579942	ADCYAP1, CEBPB, VGF, ESR1, BCL2L1
	Biological Process	GO:0051247~positive regulation of protein metabolic process	20	19.0476	0.00621552	CCR1, TBX1, BARHL2, FBXW7, TRP73, FUZ, ISL1, ESR1, AGT, GDF7, CRHR2, ADCYAP1, CCL5, PMAIP1, CNTN2, HES1, NOS1, DRD2, S100A9, CD44
	Biological Process	GO:0097479~synaptic vesicle localization	6	5.71429	0.00644632	BLOC1S6, OTOF, STON2, DOC2B, SYTL5, DOC2G
	Biological Process	GO:0001964~startle response	4	3.80952	0.00665171	ADORA2A, PENK, DRD2, DRD3
	Biological Process	GO:1901342~regulation of vasculature development	8	7.61905	0.00692474	FBXW7, CCL5, CCR5, GATA2, ISL1, ETS1, AGT, CRHR2
	Biological Process	GO:0003007~heart morphogenesis	8	7.61905	0.00721565	TBX1, NPY2R, SHOX2, RARB, HES1, POU4F1, ISL1, TTN
	Biological Process	GO:0001841~neural tube formation	6	5.71429	0.00730478	SALL4, SFRP5, FUZ, SPINT2, CELSR1, GDF7
	Biological Process	GO:0043271~negative regulation of ion transport	6	5.71429	0.00730478	ADCYAP1, HES1, NOS1, DRD2, DRD3, CRHR2
	Biological Process	GO:0050796~regulation of insulin secretion	7	6.66667	0.00764209	TFAP2B, CCL5, DOC2B, NOS1, DRD2, ISL1, CRHR2
	Biological Process	GO:0030073~insulin secretion	7	6.66667	0.00764209	CCKAR, VGF, DOC2B, NOS1, DRD2, ISL1, CRHR2
	Biological Process	GO:0021675~nerve development	5	4.7619	0.00764209	TBX1, NRP2, HES1, POU4F1, ISL1
	Biological Process	GO:0070371~ERK1 and ERK2 cascade	8	7.61905	0.00766861	CCR1, ADCYAP1, FBXW7, CCL5, DRD2, ESR1, AGT, CD44
	Biological Process	GO:0001975~response to amphetamine	4	3.80952	0.00766861	NR4A2, ADORA2A, DRD2, DRD3
	Biological Process	GO:1902229~regulation of intrinsic apoptotic signaling pathway in response to DNA damage	4	3.80952	0.00766861	TRP73, ELL3, CD44, BCL2L1
	Biological Process	GO:0008361~regulation of cell size	7	6.66667	0.00793733	RAP1GAP2, BARHL2, SPP1, TRP73, MAPT, CCR5, ARHGAP4
	Biological Process	GO:0008593~regulation of Notch signaling pathway	5	4.7619	0.00823233	POSTN, FBXW7, HES1, ASCL1, GATA2
	Biological Process	GO:0003151~outflow tract morphogenesis	5	4.7619	0.00823233	TBX1, NPY2R, RARB, HES1, ISL1
	Biological Process	GO:0030809~negative regulation of nucleotide biosynthetic process	4	3.80952	0.00823233	NPY2R, DRD2, DRD3, CRHR2
	Biological Process	GO:0043010~camera-type eye development	9	8.57143	0.00968885	RPGRIP1, CRB1, TFAP2B, ALDH1A3, MEIS1, RAX, RARB, CNGA3, VSX1
	Biological Process	GO:0048934~peripheral nervous system neuron differentiation	3	2.85714	0.0104682	ETV1, POU4F1, ISL1
	Biological Process	GO:0021559~trigeminal nerve development	3	2.85714	0.0104682	NRP2, POU4F1, ISL1
	Biological Process	GO:0048935~peripheral nervous system neuron development	3	2.85714	0.0104682	ETV1, POU4F1, ISL1
	Biological Process	GO:0060415~muscle tissue morphogenesis	5	4.7619	0.010669	TBX1, SHOX2, POU4F1, ISL1, TTN
	Biological Process	GO:0003156~regulation of organ formation	4	3.80952	0.0110597	TBX1, WNT2B, HES1, ISL1
	Biological Process	GO:0022612~gland morphogenesis	6	5.71429	0.0112819	CEBPB, TFAP2C, FBXW7, ESR1, CD44, GDF7
	Biological Process	GO:0008088~axo-dendritic transport	4	3.80952	0.011822	BLOC1S6, WDR81, MAPT, HAP1
	Biological Process	GO:0007411~axon guidance	7	6.66667	0.011956	NRP2, CNTN2, ETV1, FEZF1, ISL1, LHX9, GDF7
	Biological Process	GO:0001819~positive regulation of cytokine production	9	8.57143	0.0121595	ADCYAP1, CEBPB, POSTN, CCL5, DRD2, CCR5, ISL1, AGT, CRHR2
	Biological Process	GO:0097485~neuron projection guidance	7	6.66667	0.0121595	NRP2, CNTN2, ETV1, FEZF1, ISL1, LHX9, GDF7
	Biological Process	GO:0003264~regulation of cardioblast proliferation	3	2.85714	0.0123552	TBX1, HES1, ISL1
	Biological Process	GO:0003263~cardioblast proliferation	3	2.85714	0.0123552	TBX1, HES1, ISL1
	Biological Process	GO:0016070~RNA metabolic process	41	39.0476	0.0125612	BARHL2, CEBPB, CITED1, SHOX2, RAX, ASCL1, GLI1, GATA2, ETS1, CRHR2, CCL5, SALL4, HES1, NOS1, DRD2, FEZF1, DRD3, TBX1, TFAP2B, TFAP2C, SKOR1, FBXW7, TRP73, ETV1, NR2F2, ISL1, ESR1, POU4F1, AGT, ELL3, GDF7, NR4A2, ADCYAP1, MEIS1, ADORA2A, SFRP5, VWC2, RARB, VSX1, LHX9, LHX8
	Biological Process	GO:0048588~developmental cell growth	7	6.66667	0.0125736	POSTN, NRP2, SPP1, MAPT, CCR5, AGT, ARHGAP4
	Biological Process	GO:1905114~cell surface receptor signaling pathway involved in cell-cell signaling	10	9.52381	0.013083	WNT2B, ADORA2A, SFRP5, NPY2R, FUZ, DRD2, CELSR1, GLI1, ISL1, CD44
	Biological Process	GO:0072210~metanephric nephron development	4	3.80952	0.0131627	TFAP2B, CITED1, FMN1, HES1
	Biological Process	GO:0007628~adult walking behavior	4	3.80952	0.0131627	KLHL1, CNTN2, MAPT, DRD2
	Biological Process	GO:0009952~anterior/posterior pattern specification	7	6.66667	0.0133006	TBX1, HES1, FUZ, NR2F2, CELSR1, FEZF1, TTN
	Biological Process	GO:0001838~embryonic epithelial tube formation	6	5.71429	0.0133282	SALL4, SFRP5, FUZ, SPINT2, CELSR1, GDF7
	Biological Process	GO:0072175~epithelial tube formation	6	5.71429	0.0136772	SALL4, SFRP5, FUZ, SPINT2, CELSR1, GDF7
	Biological Process	GO:0046546~development of primary male sexual characteristics	6	5.71429	0.0139804	TFAP2C, WNT2B, RAB13, ESR1, LHX9, BCL2L1
	Biological Process	GO:0008584~male gonad development	6	5.71429	0.0139804	TFAP2C, WNT2B, RAB13, ESR1, LHX9, BCL2L1
	Biological Process	GO:0048644~muscle organ morphogenesis	5	4.7619	0.0139804	TBX1, SHOX2, POU4F1, ISL1, TTN
	Biological Process	GO:0030705~cytoskeleton-dependent intracellular transport	5	4.7619	0.0139804	BLOC1S6, WDR81, KIF13B, MAPT, HAP1
	Biological Process	GO:0021892~cerebral cortex GABAergic interneuron differentiation	3	2.85714	0.0141443	CNTN2, DRD2, ASCL1
	Biological Process	GO:0090407~organophosphate biosynthetic process	10	9.52381	0.0141446	ADCYAP1, ADORA2A, GPR161, NPY2R, AK4, NOS1, DRD2, AK7, DRD3, CRHR2
	Biological Process	GO:0071383~cellular response to steroid hormone stimulus	7	6.66667	0.0141446	NR4A2, ADCYAP1, RARB, NR2F2, EIF4E, ISL1, ESR1
	Biological Process	GO:0034645~cellular macromolecule biosynthetic process	44	41.9048	0.0142415	BARHL2, CEBPB, ITGAM, CITED1, SHOX2, RAX, ASCL1, GLI1, GATA2, ETS1, CRHR2, SALL4, HES1, NOS1, DRD2, FEZF1, DRD3, EIF4E, TBX1, TFAP2B, TFAP2C, SKOR1, FBXW7, TRP73, ETV1, NR2F2, ISL1, ESR1, POU4F1, AGT, ELL3, GDF7, NR4A2, ADCYAP1, MEIS1, ADORA2A, SFRP5, VWC2, RARB, HAP1, S100A9, VSX1, LHX9, LHX8
	Biological Process	GO:0030810~positive regulation of nucleotide biosynthetic process	5	4.7619	0.0142698	ADCYAP1, ADORA2A, GPR161, NOS1, CRHR2
	Biological Process	GO:0099003~vesicle mediated transport in synapse	5	4.7619	0.0142698	OTOF, STON2, DOC2B, SYTL5, DOC2G
	Biological Process	GO:0014075~response to amine	4	3.80952	0.0153329	NR4A2, ADORA2A, DRD2, DRD3
	Biological Process	GO:1901216~positive regulation of neuron death	5	4.7619	0.0153329	TFAP2B, FBXW7, PMAIP1, NOS1, ASCL1
	Biological Process	GO:0043549~regulation of kinase activity	12	11.4286	0.0153723	ADCYAP1, CDKN2B, ADORA2A, FBXW7, SFRP5, TRP73, NR2F2, DRD2, AGT, CD44, LRRC4B, TTN
	Biological Process	GO:0016310~phosphorylation	24	22.8571	0.0154859	CCR1, TBX1, CDKN2B, PLK5, FBXW7, TRP73, AK4, NR2F2, ISL1, AK7, ESR1, AGT, GDF7, TTN, CRHR2, ADCYAP1, ADORA2A, CCL5, SFRP5, HES1, NOS1, DRD2, CD44, LRRC4B
	Biological Process	GO:0014014~negative regulation of gliogenesis	4	3.80952	0.0161346	ADCYAP1, CDKN2B, HES1, DRD3
	Biological Process	GO:2000145~regulation of cell motility	13	12.381	0.0161707	CCR1, P2RY12, POSTN, FBXW7, FUZ, NR2F2, SPINT2, ETS1, AGT, ARHGAP4, CCL5, CCR5, DRD2
	Biological Process	GO:0014074~response to purine-containing compound	6	5.71429	0.0162222	P2RY12, CITED1, ADORA2A, VGF, PENK, CNGA3
	Biological Process	GO:0048709~oligodendrocyte differentiation	5	4.7619	0.0162402	TRP73, CNTN2, HES1, ASCL1, DRD3
	Biological Process	GO:0030324~lung development	7	6.66667	0.0165918	WNT2B, FBXW7, HES1, ASCL1, CELSR1, GLI1, EIF4E
	Biological Process	GO:0006939~smooth muscle contraction	5	4.7619	0.0167564	HTR7, HTR1D, NPY2R, DRD2, AGT
	Biological Process	GO:0051926~negative regulation of calcium ion transport	4	3.80952	0.0168417	HES1, NOS1, DRD2, CRHR2
	Biological Process	GO:0030323~respiratory tube development	7	6.66667	0.0175207	WNT2B, FBXW7, HES1, ASCL1, CELSR1, GLI1, EIF4E
	Biological Process	GO:0010631~epithelial cell migration	7	6.66667	0.0178382	GPX1, FBXW7, RAB13, NR2F2, CCR5, ETS1, AGT
	Biological Process	GO:0000165~MAPK cascade	12	11.4286	0.0179733	CCR1, TBX1, ADCYAP1, FBXW7, CCL5, SFRP5, TRP73, DRD2, ESR1, AGT, CD44, CRHR2
	Biological Process	GO:0043491~protein kinase B signaling	6	5.71429	0.0179733	P2RY12, GPX1, CCL5, SFRP5, DRD2, DRD3
	Biological Process	GO:0035810~positive regulation of urine volume	3	2.85714	0.0179733	TFAP2B, ADORA2A, DRD2
	Biological Process	GO:0035588~G-protein coupled purinergic receptor signaling pathway	3	2.85714	0.0179733	P2RY12, ADORA2A, CNTN2
	Biological Process	GO:0060253~negative regulation of glial cell proliferation	3	2.85714	0.0179733	ADCYAP1, CDKN2B, HES1
	Biological Process	GO:0071396~cellular response to lipid	11	10.4762	0.0179733	NR4A2, TBX1, ADCYAP1, CEBPB, CCL5, PENK, RARB, NR2F2, EIF4E, ISL1, ESR1
	Biological Process	GO:0001654~eye development	9	8.57143	0.018033	RPGRIP1, CRB1, TFAP2B, ALDH1A3, MEIS1, RAX, RARB, CNGA3, VSX1
	Biological Process	GO:0023014~signal transduction by protein phosphorylation	12	11.4286	0.0183933	CCR1, TBX1, ADCYAP1, FBXW7, CCL5, SFRP5, TRP73, DRD2, ESR1, AGT, CD44, CRHR2
	Biological Process	GO:0035148~tube formation	6	5.71429	0.0186351	SALL4, SFRP5, FUZ, SPINT2, CELSR1, GDF7
	Biological Process	GO:0071774~response to fibroblast growth factor	5	4.7619	0.0186351	TBX1, POSTN, CCL5, FUZ, CD44
	Biological Process	GO:0051048~negative regulation of secretion	7	6.66667	0.0187494	P2RY12, HTR7, NPY2R, NOS1, DRD2, DRD3, CRHR2
	Biological Process	GO:0060134~prepulse inhibition	3	2.85714	0.0202174	ADORA2A, DRD2, DRD3
	Biological Process	GO:0050714~positive regulation of protein secretion	7	6.66667	0.0202174	POSTN, ADORA2A, DOC2B, DRD2, CCR5, ISL1, AGT
	Biological Process	GO:0048640~negative regulation of developmental growth	5	4.7619	0.0204116	SFRP5, SPP1, TRP73, CCR5, ARHGAP4
	Biological Process	GO:0010638~positive regulation of organelle organization	11	10.4762	0.0204116	FBXW7, PMAIP1, FMN1, HES1, FUZ, MAPT, DOC2B, HAP1, NOS1, DRD3, ISL1
	Biological Process	GO:1901796~regulation of signal transduction by p53 class mediator	4	3.80952	0.0212325	TRP73, PMAIP1, ELL3, CD44
	Biological Process	GO:2001235~positive regulation of apoptotic signaling pathway	6	5.71429	0.0212325	ADORA2A, FBXW7, TRP73, PMAIP1, S100A9, AGT
	Biological Process	GO:0090277~positive regulation of peptide hormone secretion	5	4.7619	0.0215795	ADCYAP1, CCKAR, DOC2B, DRD2, ISL1
	Biological Process	GO:0001843~neural tube closure	5	4.7619	0.0215795	SALL4, SFRP5, FUZ, SPINT2, CELSR1
	Biological Process	GO:0007346~regulation of mitotic cell cycle	9	8.57143	0.0219389	CDKN2B, PLK5, TRP73, HES1, ASCL1, DRD3, EIF4E, ESR1, BCL2L1
	Biological Process	GO:0045761~regulation of adenylate cyclase activity	4	3.80952	0.0220589	ADCYAP1, ADORA2A, DRD2, DRD3
	Biological Process	GO:0060606~tube closure	5	4.7619	0.0220589	SALL4, SFRP5, FUZ, SPINT2, CELSR1
	Biological Process	GO:0008630~intrinsic apoptotic signaling pathway in response to DNA damage	5	4.7619	0.0220589	TRP73, PMAIP1, ELL3, CD44, BCL2L1
	Biological Process	GO:0033604~negative regulation of catecholamine secretion	3	2.85714	0.0222719	P2RY12, DRD2, CRHR2
	Biological Process	GO:0035107~appendage morphogenesis	6	5.71429	0.0222719	TFAP2B, SALL4, SHOX2, RARB, FMN1, FUZ
	Biological Process	GO:0035108~limb morphogenesis	6	5.71429	0.0222719	TFAP2B, SALL4, SHOX2, RARB, FMN1, FUZ
	Biological Process	GO:0007167~enzyme linked receptor protein signaling pathway	13	12.381	0.0222719	TFAP2B, CDKN2B, NRP2, SKOR1, CITED1, FBXW7, FUZ, ESR1, AGT, GDF7, VWC2, HES1, HAP1
	Biological Process	GO:0001890~placenta development	6	5.71429	0.0226913	CEBPB, CITED1, HES1, NR2F2, SPINT2, GATA2
	Biological Process	GO:1904951~positive regulation of establishment of protein localization	10	9.52381	0.02362	POSTN, ADORA2A, FBXW7, PMAIP1, HES1, DOC2B, DRD2, CCR5, ISL1, AGT
	Biological Process	GO:0046661~male sex differentiation	6	5.71429	0.0236732	TFAP2C, WNT2B, RAB13, ESR1, LHX9, BCL2L1
	Biological Process	GO:0021783~preganglionic parasympathetic fiber development	3	2.85714	0.0245847	TBX1, NRP2, HES1
	Biological Process	GO:0035587~purinergic receptor signaling pathway	3	2.85714	0.0245847	P2RY12, ADORA2A, CNTN2
	Biological Process	GO:0007584~response to nutrient	6	5.71429	0.0251519	POSTN, CDKN2B, PENK, SPP1, MAPT, ASCL1
	Biological Process	GO:0021510~spinal cord development	5	4.7619	0.0251519	FUZ, ASCL1, GATA2, ISL1, GDF7
	Biological Process	GO:0014020~primary neural tube formation	5	4.7619	0.0258834	SALL4, SFRP5, FUZ, SPINT2, CELSR1
	Biological Process	GO:0072384~organelle transport along microtubule	4	3.80952	0.0259654	BLOC1S6, WDR81, MAPT, HAP1
	Biological Process	GO:2001244~positive regulation of intrinsic apoptotic signaling pathway	4	3.80952	0.0259654	FBXW7, TRP73, PMAIP1, S100A9
	Biological Process	GO:0060047~heart contraction	6	5.71429	0.0266363	GPX1, NOS1, DRD2, AGT, TTN, CRHR2
	Biological Process	GO:0045980~negative regulation of nucleotide metabolic process	4	3.80952	0.0270869	NPY2R, DRD2, DRD3, CRHR2
	Biological Process	GO:0007269~neurotransmitter secretion	5	4.7619	0.0270869	ADORA2A, OTOF, DOC2B, SYTL5, DOC2G
	Biological Process	GO:0099643~signal release from synapse	5	4.7619	0.0270869	ADORA2A, OTOF, DOC2B, SYTL5, DOC2G
	Biological Process	GO:0030334~regulation of cell migration	12	11.4286	0.0272379	CCR1, P2RY12, POSTN, FBXW7, CCL5, FUZ, NR2F2, DRD2, CCR5, ETS1, AGT, ARHGAP4
	Biological Process	GO:0048469~cell maturation	6	5.71429	0.027498	NR4A2, CNTN2, HES1, ASCL1, GATA2, VSX1
	Biological Process	GO:2000179~positive regulation of neural precursor cell proliferation	4	3.80952	0.0279812	DRD2, ASCL1, GLI1, ELL3
	Biological Process	GO:0042058~regulation of epidermal growth factor receptor signaling pathway	4	3.80952	0.0279812	FBXW7, HAP1, ESR1, AGT
	Biological Process	GO:0061387~regulation of extent of cell growth	5	4.7619	0.028395	BARHL2, SPP1, MAPT, CCR5, ARHGAP4
	Biological Process	GO:0031401~positive regulation of protein modification process	15	14.2857	0.0286892	CCR1, TBX1, FBXW7, TRP73, ISL1, ESR1, AGT, GDF7, CRHR2, ADCYAP1, CCL5, HES1, NOS1, DRD2, CD44
	Biological Process	GO:0051966~regulation of synaptic transmission, glutamatergic	4	3.80952	0.0290129	ADCYAP1, ADORA2A, NPY2R, DRD2
	Biological Process	GO:0035904~aorta development	4	3.80952	0.0290129	TBX1, TFAP2B, HES1, FUZ
	Biological Process	GO:0006837~serotonin transport	3	2.85714	0.0290461	HTR7, NOS1, CRHR2
	Biological Process	GO:0021756~striatum development	3	2.85714	0.0290461	ALDH1A3, RARB, DRD2
	Biological Process	GO:0048148~behavioral response to cocaine	3	2.85714	0.0290461	NOS1, DRD2, DRD3
	Biological Process	GO:0032870~cellular response to hormone stimulus	10	9.52381	0.0305663	NR4A2, ADCYAP1, NPFFR1, RAB13, RARB, NR2F2, EIF4E, ISL1, ESR1, AGT
	Biological Process	GO:0032675~regulation of interleukin-6 production	5	4.7619	0.0311227	ADCYAP1, CEBPB, CCR5, ISL1, CRHR2
	Biological Process	GO:0045981~positive regulation of nucleotide metabolic process	5	4.7619	0.0311227	ADCYAP1, ADORA2A, GPR161, NOS1, CRHR2
	Biological Process	GO:0021515~cell differentiation in spinal cord	4	3.80952	0.0311227	ASCL1, GATA2, ISL1, GDF7
	Biological Process	GO:0060688~regulation of morphogenesis of a branching structure	4	3.80952	0.0311227	WNT2B, SHOX2, ESR1, AGT
	Biological Process	GO:0061323~cell proliferation involved in heart morphogenesis	3	2.85714	0.0316442	TBX1, HES1, ISL1
	Biological Process	GO:0060291~long-term synaptic potentiation	4	3.80952	0.0322838	HTR7, NOS1, DRD2, CRHR2
	Biological Process	GO:0001836~release of cytochrome c from mitochondria	4	3.80952	0.0322838	GPX1, TRP73, PMAIP1, BCL2L1
	Biological Process	GO:0022037~metencephalon development	5	4.7619	0.0334464	CCR1, KLHL1, HAP1, ASCL1, GLI1
	Biological Process	GO:0001658~branching involved in ureteric bud morphogenesis	4	3.80952	0.0334642	WNT2B, CITED1, AGT, CD44
	Biological Process	GO:0048168~regulation of neuronal synaptic plasticity	4	3.80952	0.0334642	VGF, CNTN2, DRD2, AGT
	Biological Process	GO:0009259~ribonucleotide metabolic process	9	8.57143	0.0345517	ADCYAP1, ADORA2A, GPR161, NPY2R, AK4, NOS1, DRD2, DRD3, CRHR2
	Biological Process	GO:0032845~negative regulation of homeostatic process	6	5.71429	0.0351143	HTR1D, HAP1, DRD2, CCR5, CD44, CRHR2
	Biological Process	GO:0006811~ion transport	17	16.1905	0.0354846	CCR1, P2RY12, HTR1D, SLC1A2, AGT, CRHR2, ADCYAP1, CCKAR, ADORA2A, CCL5, HES1, CNGA3, HAP1, NOS1, CCR5, DRD2, DRD3
	Biological Process	GO:0048645~organ formation	4	3.80952	0.0360644	TBX1, WNT2B, HES1, ISL1
	Biological Process	GO:1903706~regulation of hemopoiesis	8	7.61905	0.0380088	CCR1, CEBPB, MEIS1, CCL5, HES1, GATA2, ETS1, CD44
	Biological Process	GO:0006163~purine nucleotide metabolic process	9	8.57143	0.0385781	ADCYAP1, ADORA2A, GPR161, NPY2R, AK4, NOS1, DRD2, DRD3, CRHR2
	Biological Process	GO:0019693~ribose phosphate metabolic process	9	8.57143	0.038949	ADCYAP1, ADORA2A, GPR161, NPY2R, AK4, NOS1, DRD2, DRD3, CRHR2
	Biological Process	GO:0045786~negative regulation of cell cycle	8	7.61905	0.0393175	ADCYAP1, CDKN2B, FBXW7, TRP73, NR2F2, POU4F1, ESR1, BCL2L1
	Biological Process	GO:1902230~negative regulation of intrinsic apoptotic signaling pathway in response to DNA damage	3	2.85714	0.0398765	ELL3, CD44, BCL2L1
	Biological Process	GO:0048485~sympathetic nervous system development	3	2.85714	0.0398765	TFAP2B, NRP2, ASCL1
	Biological Process	GO:0021895~cerebral cortex neuron differentiation	3	2.85714	0.0398765	CNTN2, DRD2, ASCL1
	Biological Process	GO:0051953~negative regulation of amine transport	3	2.85714	0.0398765	P2RY12, DRD2, CRHR2
	Biological Process	GO:0032355~response to estradiol	5	4.7619	0.0399778	POSTN, PENK, NR2F2, ESR1, ETS1
	Biological Process	GO:0045637~regulation of myeloid cell differentiation	6	5.71429	0.0408234	CCR1, CEBPB, MEIS1, CCL5, GATA2, ETS1
	Biological Process	GO:0051588~regulation of neurotransmitter transport	4	3.80952	0.0412428	ADORA2A, NOS1, DRD2, CELSR1
	Biological Process	GO:0090092~regulation of transmembrane receptor protein serine/threonine kinase signaling pathway	6	5.71429	0.0422321	TFAP2B, SKOR1, CDKN2B, VWC2, HES1, GDF7
	Biological Process	GO:0030099~myeloid cell differentiation	8	7.61905	0.0422764	CCR1, CEBPB, CDKN2B, MEIS1, ITGAM, CCL5, GATA2, ETS1
	Biological Process	GO:0045766~positive regulation of angiogenesis	5	4.7619	0.0425873	CCL5, CCR5, GATA2, ISL1, ETS1
	Biological Process	GO:0003148~outflow tract septum morphogenesis	3	2.85714	0.0425873	TBX1, RARB, ISL1
	Biological Process	GO:0051222~positive regulation of protein transport	9	8.57143	0.0436516	POSTN, ADORA2A, FBXW7, HES1, DOC2B, DRD2, CCR5, ISL1, AGT
	Biological Process	GO:0043525~positive regulation of neuron apoptotic process	4	3.80952	0.0436516	TFAP2B, FBXW7, PMAIP1, ASCL1
	Biological Process	GO:0048708~astrocyte differentiation	4	3.80952	0.0436516	ADORA2A, HES1, S100A9, AGT
	Biological Process	GO:0008589~regulation of smoothened signaling pathway	4	3.80952	0.0436516	GPR161, SHOX2, FUZ, GLI1
	Biological Process	GO:0016055~Wnt signaling pathway	8	7.61905	0.0436516	WNT2B, SFRP5, FUZ, DRD2, CELSR1, GLI1, ISL1, CD44
	Biological Process	GO:0019932~second-messenger-mediated signaling	6	5.71429	0.0436516	ADCYAP1, NPY2R, HAP1, NOS1, CCR5, CRHR2
	Biological Process	GO:1903531~negative regulation of secretion by cell	6	5.71429	0.0436516	P2RY12, HTR7, NOS1, DRD2, DRD3, CRHR2
	Biological Process	GO:0198738~cell-cell signaling by wnt	8	7.61905	0.0439501	WNT2B, SFRP5, FUZ, DRD2, CELSR1, GLI1, ISL1, CD44
	Biological Process	GO:0031346~positive regulation of cell projection organization	8	7.61905	0.0439501	ADCYAP1, PLK5, HTR7, XLR3B, SHOX2, FUZ, MAPT, HAP1
	Biological Process	GO:0001666~response to hypoxia	7	6.66667	0.0439501	NR4A2, POSTN, PENK, PMAIP1, NOS1, DRD2, ETS1
	Biological Process	GO:0016079~synaptic vesicle exocytosis	4	3.80952	0.0445792	OTOF, DOC2B, SYTL5, DOC2G
	Biological Process	GO:0072273~metanephric nephron morphogenesis	3	2.85714	0.0445792	CITED1, FMN1, HES1
	Biological Process	GO:0014002~astrocyte development	3	2.85714	0.0445792	ADORA2A, S100A9, AGT
	Biological Process	GO:0060914~heart formation	3	2.85714	0.0445792	TBX1, HES1, ISL1
	Biological Process	GO:0010976~positive regulation of neuron projection development	7	6.66667	0.045474	ADCYAP1, PLK5, HTR7, XLR3B, SHOX2, MAPT, HAP1
	Biological Process	GO:0009117~nucleotide metabolic process	10	9.52381	0.0455196	ADCYAP1, ADORA2A, GPR161, NPY2R, AK4, NOS1, DRD2, AK7, DRD3, CRHR2
	Biological Process	GO:0060411~cardiac septum morphogenesis	4	3.80952	0.0455196	TBX1, RARB, HES1, ISL1
	Biological Process	GO:0032755~positive regulation of interleukin-6 production	4	3.80952	0.0455196	ADCYAP1, CCR5, ISL1, CRHR2
	Biological Process	GO:0007186~G-protein coupled receptor signaling pathway	21	20	0.047203	CCR1, P2RY12, HTR1D, NPY2R, CELSR1, HTR4, ESR1, AGT, CRHR2, ADCYAP1, CCKAR, HTR7, ADORA2A, CCL5, GPR161, PENK, CNTN2, NOS1, CCR5, DRD2, DRD3
	Biological Process	GO:0060037~pharyngeal system development	3	2.85714	0.0473198	TBX1, HES1, ISL1
	Biological Process	GO:2000178~negative regulation of neural precursor cell proliferation	3	2.85714	0.0473198	SPINT2, CCR5, GATA2
	Biological Process	GO:1904894~positive regulation of STAT cascade	4	3.80952	0.0484826	CCL5, HES1, ISL1, AGT
	Biological Process	GO:0003231~cardiac ventricle development	5	4.7619	0.0488992	SALL4, NPY2R, HES1, POU4F1, ISL1
	Biological Process	GO:0046887~positive regulation of hormone secretion	5	4.7619	0.0488992	ADCYAP1, CCKAR, DOC2B, DRD2, ISL1
	Biological Process	GO:0045787~positive regulation of cell cycle	7	6.66667	0.049186	TRP73, HES1, DRD2, ASCL1, DRD3, POU4F1, EIF4E
	Biological Process	GO:0006753~nucleoside phosphate metabolic process	10	9.52381	0.049186	ADCYAP1, ADORA2A, GPR161, NPY2R, AK4, NOS1, DRD2, AK7, DRD3, CRHR2
	Biological Process	GO:0001649~osteoblast differentiation	6	5.71429	0.049186	CEBPB, CITED1, PENK, SHOX2, SPP1, GLI1
	Biological Process	GO:0048534~hematopoietic or lymphoid organ development	13	12.381	0.0494457	CCR1, TBX1, CEBPB, CDKN2B, WNT2B, ITGAM, STON2, GATA2, ETS1, MEIS1, CCL5, HES1, CD44
	Biological Process	GO:0014059~regulation of dopamine secretion	3	2.85714	0.0499731	NPY2R, DRD2, DRD3
